# Supplementary material for: Multivariate analyses of Aurignacian and Gravettian personal ornaments support cultural continuity in the Early Upper Palaeolithic
Source: PLoS One. 2025 Jun 4;20(6):e0323148. doi: 10.1371/journal.pone.0323148 (PMC12136358; doi:10.1371/journal.pone.0323148)
Supplement: S1 Dataset — Database of the archaeological sites, layers, variables, and radiocarbon dates used in the analysis. (A) Worksheet containing each of the mutually exclusive bead types and their respective codes. (B) Worksheet containing dataset with only the Aurignacian sites. (C) Worksheet containing dataset with only the Gravettian sites. (D) Worksheet containing the personal ornaments and attributes of the Aurignacian sites. (E) Worksheet containing the personal ornaments and attributes of the Gravettian sites. (XLSX) [file pone.0323148.s001.xlsx]

## Sheet: A
Worksheet containing each of the mutually exclusive bead types and their respective codes.
Code	Ornament type	Aurignacian Number	Gravettian Number
PfCrocCa	Hyena Canine	5	1
PfVuCa	Fox Canine	30	32
PfVuIn	Fox Incisor	3	5
PfCEC	Red deer Canine	31	41
PfCEI	Red deer Incisor	12	2
IDeerG	Grooved deer Incisor	1	0
IFallowdeer	IFallowdeer	1	0
PfCaluCa	wolf Canine	8	13
PfCaluIn	wolf Incisor	5	5
MolWolf	wolf molar	1	4
PfEquCa	horse Canine	1	0
PfEquIn	horse Incisor	6	6
IDcHorse	horse Incisor deciduous	3	0
IBoar	boar Incisor	1	0
CBadger	badger Canine	1	1
IBeaver	beaver Incisor	2	0
EuElIn	elk Incisor	1	1
Cibex/Reindeer	Ibex/Reindeer Canine	1	1
BovidInc	bovid Incisor	11	6
Iibex/reindeer	Ibex/Reindeer Incisor	5	1
CLion	lion Canine	2	0
Felcan	felis Canine	0	1
TShark	shark tooth	1	0
PfLynx	lynx Canine	3	2
PfUrsspeCa	bear Canine	8	9
PfUrsspeIn	bear Incisor	2	7
PfHerbIn	herbivore Incisor	0	1
HuCa	human tooth	4	3
FoCoBe	Fossil coral Bead	0	1
PfAcanthsp	Acanthocardia sp.	5	0
PfPhorlin	Phorcus lineatus	5	0
G.plic	Granulolabium plicatum	0	1
P.convex	Polymesoda convexa	0	1
Buccinum	Buccinum sp.	2	3
Lithsp	Lithoglyphus sp.	0	1
Conussp	Conus sp.	3	4
Fussp	Fusinus sp	1	1
Vermsp	Vermetus sp.	1	2
Astreasp	Astraea sp.	2	1
Mdontsp	Monodonta sp.	0	1
Jujusp	Jujubinus sp.	3	1
Clancor	Clanculus corallinus	6	1
PerfRingaur	Ringiculina auriculata	1	2
Neptunesp	Neptunea sp.	0	1
PfColussp	Colus sp.	2	2
Chlasp	Chlamys sp.	0	2
Strhaem	Stramonita haemastoma	0	1
PfBansp	Bania sp.	0	1
Semisab	Semicassis saburon	0	5
Natsp	Naticidae Family	18	5
PfCanscrob	Cancilla scrobiculata	0	1
Ocinsp	Ocenebra sp.	5	1
Anasp	Anachis sp.	0	1
Murexsp.	Murex sp.	0	1
PfCalchi	Callista chione	2	1
Echino	Echinoidea Class	6	6
P.plicata	Pirenella sp.	0	3
N.picta	Vitta luteofasciata	0	4
C.acutum	Crommium acutum	2	0
PfTheodxs	Theodoxus sp.	9	12
PfLiob	L. obtusata	17	24
PfLili	L. littorea	9	9
PfLisax	L. saxatilis	8	4
Bitret	Bittium reticulatum	0	1
PfTritret	Tritia reticulata	18	8
PfTritner/pel	Tritia neritea/pellucida	13	25
PfTrivsp	Trivia sp.	12	15
PfColru	Columbella sp.	7	4
PfPe	Pecten sp.	14	11
PfPosp	Potamides sp.	14	2
PfAnt/Desp	Antalis/Dentalium	25	35
PfPolPol	Goose barnacle	0	1
PfHomasan	Homalopoma sanguineum	11	7
BelemPend	Belemnite Pendant	1	2
PfTursp	Turritella sp.	20	9
PfNuclap	Nucella lapillus	12	20
PfArchisp	Architectonica sp.	1	3
PfCersp	Cerithium sp.	0	7
Cardsp	Cardium sp.	5	7
PfPatsp	Patella sp.	5	6
PfGlycysp	Glycymeris sp.	10	14
Ammon	Ammonite	4	2
PfAmpsp	Ampullina sp.	0	3
Cysp	Cypraea sp.	9	9
Agibb	Tritia gibbosula/N. circumcinctus	14	2
L. lurida	L. lurida	0	4
Melanopsis	Melanopsis sp.	1	5
Phalium	Phalium sp.	6	0
Ancillaria	Ancillaria sp.	2	1
Aporrhais	Aporrhais sp.	9	1
Charonia	Charonia sp.	2	0
N. corniculum	T. corniculum	1	0
N. incrassatus	T. incrassatus	4	2
N. mutabilis	T. mutabilis	13	0
Surcula	Surcula sp.	1	0
Arca	Arca noae	3	0
Thais	Thais sp.	1	0
Rhynchonella	Rhynchonella sp.	1	0
Mitra	Mitra sp.	4	0
Ostrea	Ostrea sp.	2	0
Trochus	Trochus sp.	3	0
Gibbula	Gibbula sp.	4	0
Cantharus	Cantharus sp.	2	0
Haliotis	Haliotis sp.	2	0
Tricolia	Tricolia sp.	1	0
Epitonium	Epitonium sp.	2	0
Mangelia	Mangelia sp.	1	0
Rissoa	Rissoa sp.	1	0
Nummulite	Numulite sp.	1	0
Strombus	Strombus sp.	1	0
Mytilus	Mytilus sp.	4	0
Cerastoderma	Cerastoderma sp.	1	0
TuBoBe	Tubular bone Bead	12	6
BTubIv	Ivory Tube Bead	2	0
IvDiad	Ivory Diadem	7	3
DiademBone	Bone Diadem	6	0
DiademAnt	Antler Diadem	4	0
FishVert	Fish Vertebrae	2	6
GastMould	Gastropod Mould	1	0
Stone ring	Stone Ring	2	4
Ivory disc	Ivory Disc	3	3
RIv	Ivory Ring	3	1
B8Iv	Ivory figure-eight-shaped Bead	3	0
NoctuaIvPe	Owl ivory Pendant	0	1
Lip-plugIv	Ivory Lip-plug	3	0
FishtailIvPe	Fishtail ivory Pendant	0	1
PZoomorphicIv	Zoomorphic ivory Pendant	4	1
AmbPend	Amber Pendant	2	2
BiLoIv	Bilobated ivory Pendant	2	9
PfJetPend	Jet Pendant	0	2
AnthBoBe	Anthropomorphic bone Bead	0	1
AnthIvPe	Anthropomorphic ivory Bead	0	2
PAnthropSt	Anthropomorphic Stone Pendant	1	0
RectIvPeSMALL	Small Rectangular Ivory Pendant	3	3
RectIvPeBIG	Big Rectangular Ivory Pendant	1	0
IvBrBe	Ivory Breast Bead	0	1
IvCyBe	Ivory Cylindrical Bead	0	2
PfUrsspelPh	Bear Phalanx	0	1
PhalFox	Fox Phalanx	1	0
PhalReindeer	Reindeer Phalanx	1	0
ImIHorseBone	Imitation Bone Horse Incisor	1	0
FemurIbex	Ibex femur	2	0
HumFox	Fox Humerus	1	0
MtpFox	Fox Metapodial	1	0
PfHerbDia	Herbivore Diaphysis	0	2
NtchHerbDia	Notched Herbivore Diaphysis	0	1
BBasketBone	Basket-shaped Bone Bead	1	0
PEloAnt	Elongated Antler Pendant	1	0
PSplitAnt	Split Antler Pendant	1	0
PPointedAnt	Pointed Antler Pendant	3	0
VstMtpReindeer	Vestigial Metapoidal Reindeer	3	0
ImCDeerAnt	Imitation Deer Canine in Antler	1	0
BBasketAnt	Basket-shaped Antler Bead	2	0
PTrapNotchAnt	Trapezoidal Notched Antler Pendant	1	0
Tapes	Tapes sp.	1	0
Venus	Venus sp.	2	1
PfFib	Perforated fibula	0	1
BBasketIv	Basket-shaped Ivory Bead	10	0
PForkIv	Fork-shaped Ivory Pendant	1	0
ElongatedIvPe	Elongated Ivory Pendant	2	3
BEloIv	Elongated Ivory Bead	4	0
Ivory Rods	Ivory Rods	0	3
IvPin	Ivory Pin	0	5
IvBrace	Ivory Bracelet	0	3
GRoot	Grooved Tooth Root	1	0
SymmIvPe	Symmetric Ivory Pendant	6	20
AsymmIvPe	Asymmetric Ivory Pendant	0	8
BlueStoPend	Stone Pendant	6	20
BBasketSt	Basket-shaped Stone Bead	10	0
BonePend	Bone Pendant	0	6
POgivalIv	Ogival Ivory Pendant	1	0
PTrapNotchIv	Trapezoidal Notched Ivory Pendant	2	1
BEllFlatNotchIv	Ellipitical Flat Notched Ivory Pendant	1	0
BGIv	Grooved Ivory Bead	1	0
PPointedNotchGIv	Pointed Notched Grooved Ivory Pendant	1	0
PPointedDecIv	Pointed Decorated Ivory Pendant	1	0
PTrianguloidIv	Trianguloid Ivory Pendant	1	0
PEllIv	Elliptical Ivory Pendant	2	0
RProtrusionIv	Protrusion Ivory Ring	1	0
POvoidDecIv	Ovoid Decorated Ivory Pendant	1	0
PPointedIv	Pointed Ivory Pendant	1	0
BBulgEllDpIv	Bulged Elliptical Drop-shaped Ivory Bead	3	0
PPyramidalIv	Pyramidal Ivory Pendant	1	1
PConIv	Conical Ivory Pendant	1	1
BWedgeIv	Wedge-shaped Ivory Bead	1	0
Ivorydecoratedside	Ivory decorated side Pendant	1	0
Spaura	Sparus auratus tooth	0	1
Thysp	Thylaeodus sp.	0	1
Turris	Turris sp.	0	1
IvBroach	Ivory Brooch	0	1
Spirifersp	Spirifer sp.	0	1
ImCDeerIv	Imitation Deer Canine in Ivory	0	1
Tucentona sp.	Tucentona sp.	0	1
T. tricarinata	T. tricarinata	0	1
S. viridis	S. viridis	0	1
A. tornatilis	A. tornatilis	0	1
T.pyg	Tritia varicosa	0	1
Terebralia	Terebralia sp.	0	5
Euspira sp.	Euspira sp.	0	2
Turritella mould	Turritella mould	0	2
Chalk ring	Chalk ring	0	1
Wolf phalange	Wolf phalange	0	1
Cadiidae	Cardiidae sp.	0	1
PfVuMo	Fox Molar	0	2
Bone Ring	Bone Ring	0	1
Bone pin	Bone pin	0	1
Ivory Clasp	Ivory Clasp	0	1
Mibex/Reindeer	Ibex/Reindeer Molar	0	1
BiPerDeIvPl	Biperforated decorated Ivory plate	0	1
Serpula sp.	Serpula sp.	0	1
Cardites partschi	Cardites partschi	0	1
Thylacodes sp.	Thylacodes sp.	0	1
Anadara sp.	Anadara sp.	0	1
Cymatium sp.	Cymatium sp.	0	1
Cancellaria sp.	Cancellaria sp.	0	1

## Sheet: B
Worksheet containing dataset with only the Aurignacian sites.
Site	SiteID	PfCrocCa	PfVuCa	PfVuIn	PfCEC	PfCEI	IDeerG	IFallowdeer	PfCaluCa	PfCaluIn	MolWolf	PfEquCa	PfEquIn	IDcHorse	IBoar	CBadger	IBeaver	EuElIn	Cibex/Reindeer	BovidInc	Iibex/reindeer	CLion	Felcan	TShark	PfLynx	PfUrsspeCa	PfUrsspeIn	PfHerbIn	HuCa	FoCoBe	PfAcanthsp	PfPhorlin	G.plic	P.convex	Buccinum	Lithsp	Conussp	Fussp	Vermsp	Astreasp	Mdontsp	Jujusp	Clancor	PerfRingaur	Neptunesp	PfColussp	Chlasp	Strhaem	PfBansp
Krems-HundsteigA	A1	0	0	0	0	0	0	0	0	0	0	0	0	0	0	0	0	0	0	0	0	0	0	0	0	0	0	0	0	0	0	0	0	0	0	0	0	0	0	0	0	0	1	0	0	0	0	0	0
LangmannersdorfA	A2	0	0	0	0	0	0	0	0	0	0	0	0	0	0	0	0	0	0	0	0	0	0	0	0	0	0	0	0	0	0	0	0	0	0	0	0	0	0	0	0	0	0	0	0	0	0	0	0
SenftenbergA	A3	0	0	0	0	0	0	0	0	0	0	0	0	0	0	0	0	0	0	0	0	0	0	0	0	0	0	0	0	0	0	0	0	0	0	0	0	0	0	0	0	0	0	0	0	0	0	0	0
KremsA	A4	0	0	0	0	0	0	0	0	0	0	0	0	0	0	0	0	0	0	0	0	0	0	0	0	0	0	0	0	0	0	0	0	0	0	0	0	0	0	0	0	0	0	0	0	0	0	0	0
WillendorfA	A5	0	0	0	0	0	0	0	0	0	0	0	0	0	0	0	0	0	0	0	0	0	0	0	0	0	0	0	0	0	0	0	0	0	0	0	0	0	0	0	0	0	0	0	0	0	0	0	0
GoyetA	A6	0	1	0	1	1	0	0	0	1	0	0	1	1	0	0	0	0	0	0	0	0	0	0	0	1	0	0	0	0	0	0	0	0	0	0	0	0	0	0	0	0	0	0	0	0	0	0	0
PrinceA	A7	0	0	0	0	1	0	0	0	0	0	0	0	0	0	0	0	0	0	0	0	0	0	0	0	0	0	0	0	0	0	0	0	0	0	0	0	0	0	0	0	0	0	0	0	0	0	0	0
PrincesseA	A8	0	0	0	1	0	0	0	0	0	0	0	0	0	0	0	0	0	0	0	0	0	0	0	0	0	0	0	0	0	0	0	0	0	0	0	0	0	0	0	0	0	0	0	0	0	0	0	0
SpyA	A9	0	1	0	1	0	0	0	0	0	0	0	0	1	1	0	0	0	0	0	0	0	0	0	0	0	0	0	0	0	0	0	0	0	0	0	0	0	0	0	0	0	0	0	0	0	0	0	0
Trou MagriteA	A10	0	1	0	1	1	0	0	0	0	0	0	0	0	0	0	0	0	0	0	0	0	0	0	0	0	0	0	0	0	0	0	0	0	0	0	0	0	0	0	0	0	0	0	0	0	0	0	0
SandaljaA	A11	0	0	0	1	1	0	0	0	0	0	0	0	0	0	1	0	0	0	0	0	0	0	0	0	0	0	0	0	0	0	0	0	0	0	0	0	0	0	0	0	0	0	0	0	0	0	0	0
MladecA	A12	0	0	0	0	1	0	0	1	0	0	0	0	0	0	0	1	1	0	0	0	0	0	0	0	1	0	0	0	0	0	0	0	0	0	0	0	0	0	0	0	0	0	0	0	0	0	0	0
Abri PeyronyA	A13	0	1	0	1	0	0	0	0	0	0	0	0	0	0	0	0	0	0	0	0	0	0	0	0	0	0	0	0	0	0	0	0	0	0	0	0	0	0	0	0	0	0	0	0	0	0	0	0
BalauziereA	A14	0	0	0	1	0	0	0	0	0	0	0	0	0	0	0	0	0	0	0	0	0	0	0	0	0	0	0	0	0	1	1	0	0	0	0	0	0	0	0	0	0	0	0	0	0	0	0	0
BlanchardA	A15	0	0	0	0	0	0	0	0	0	0	0	0	0	0	0	0	0	0	0	0	0	0	0	0	0	0	0	0	0	0	0	0	0	0	0	1	0	0	0	0	0	0	0	0	0	0	0	0
Caminade EstA	A16	0	0	0	0	0	0	0	0	0	0	0	0	0	0	0	0	0	0	0	0	0	0	0	0	0	0	0	0	0	0	0	0	0	0	0	0	0	0	0	0	0	0	0	0	0	0	0	0
CanecaudeA	A17	0	0	0	0	0	0	0	0	0	0	0	0	0	0	0	0	0	0	0	0	0	0	0	0	1	0	0	0	0	0	0	0	0	0	0	0	0	0	0	0	0	0	0	0	0	0	0	0
CastanetA	A18	1	1	1	0	1	0	0	0	0	0	0	0	0	0	0	0	0	0	1	0	0	0	0	0	0	0	0	0	0	0	0	0	0	0	0	0	0	0	0	0	0	0	0	0	0	0	0	0
CellierA	A19	0	0	0	0	0	0	0	1	0	0	0	0	0	0	0	0	0	0	0	0	0	0	0	0	0	0	0	0	0	0	0	0	0	0	0	0	0	0	0	0	0	0	0	0	0	0	0	0
ChevreA	A20	0	0	0	0	0	0	0	0	0	0	0	0	0	0	0	0	0	0	0	0	0	0	0	0	0	0	0	0	0	0	0	0	0	0	0	0	0	0	0	0	0	0	0	0	0	0	0	0
CombeA	A21	0	0	0	1	0	0	1	0	0	0	0	0	0	0	0	0	0	0	0	0	0	0	0	0	0	0	0	1	0	0	0	0	0	0	0	0	0	0	0	0	0	0	0	0	0	0	0	0
Combe CapelleA	A22	0	0	0	0	0	0	0	0	0	0	0	0	0	0	0	0	0	0	0	0	0	0	0	0	0	0	0	0	0	0	0	0	0	0	0	0	0	0	0	0	0	0	0	0	0	0	0	0
CombetteA	A23	0	0	0	0	0	0	0	0	0	0	0	0	0	0	0	0	0	0	0	0	0	0	0	0	0	0	0	0	0	0	0	0	0	0	0	0	0	0	0	0	0	0	0	0	0	0	0	0
FerrassieA	A24	0	0	0	1	0	0	0	0	0	0	0	0	0	0	0	0	0	0	1	0	0	0	0	0	0	0	0	0	0	0	0	0	0	0	0	0	0	0	0	0	0	0	0	0	0	0	0	0
FestonsA	A25	0	0	0	0	0	0	0	0	0	0	0	0	0	0	0	0	0	0	0	0	0	0	0	0	0	0	0	0	0	0	0	0	0	0	0	0	0	0	0	0	0	0	0	0	0	0	0	0
FiguierA	A26	0	0	0	0	0	0	0	0	0	0	0	0	0	0	0	0	0	0	0	0	0	0	0	0	0	0	0	0	0	0	0	0	0	0	0	0	0	0	0	0	0	0	0	0	0	0	0	0
Flageolet I A	A27	0	1	0	1	0	0	0	0	0	0	0	0	0	0	0	0	0	0	0	0	0	0	0	0	0	0	0	0	0	0	0	0	0	0	0	0	0	0	0	0	0	0	0	0	0	0	0	0
GatzarriaA	A28	0	1	1	1	1	0	0	0	0	0	0	1	0	0	0	0	0	0	0	1	0	0	0	0	0	0	0	0	0	0	0	0	0	0	0	0	0	0	0	0	0	0	0	0	0	0	0	0
Grotte des FoursA	A29	0	0	0	0	0	0	0	0	0	0	0	0	0	0	0	0	0	0	0	0	0	0	0	0	0	0	0	0	0	0	0	0	0	0	0	0	0	0	0	0	0	0	0	0	0	0	0	0
Grotte des Hyenes (Arcy-sur-Cure)A	A30	0	1	0	1	0	0	0	1	0	0	0	0	0	0	0	0	0	0	0	0	1	0	0	0	0	0	0	1	0	0	0	0	0	0	0	0	0	0	0	0	0	0	0	0	0	0	0	0
IsturitzA	A31	1	1	0	1	0	0	0	1	1	0	1	1	0	0	0	0	0	0	0	0	0	0	0	0	1	0	0	1	0	0	0	0	0	0	0	0	0	0	0	0	0	0	0	0	0	0	0	0
La QuinaA	A32	1	1	1	0	0	0	0	0	1	1	0	1	1	0	0	0	0	0	1	0	0	0	0	0	0	0	0	0	0	0	0	0	0	0	0	0	0	0	0	0	0	0	0	0	1	0	0	0
LaouzaA	A33	0	0	0	0	0	0	0	0	0	0	0	0	0	0	0	0	0	0	0	0	0	0	0	0	0	0	0	0	0	0	0	0	0	0	0	0	0	0	0	0	0	0	0	0	0	0	0	0
LartetA	A34	0	0	0	0	0	0	0	0	0	0	0	0	0	0	0	0	0	0	0	0	0	0	0	0	0	0	0	0	0	0	0	0	0	0	0	0	0	0	0	0	0	0	0	0	0	0	0	0
Le PiageA	A35	0	1	0	0	1	0	0	0	0	0	0	0	0	0	0	0	0	0	1	1	0	0	1	0	0	0	0	0	0	0	0	0	0	0	0	0	0	0	0	0	0	0	0	0	0	0	0	0
PagesA	A36	0	1	0	0	0	0	0	1	0	0	0	0	0	0	0	0	0	0	0	0	0	0	0	0	0	0	0	0	0	0	0	0	0	0	0	0	0	0	0	0	0	0	0	0	0	0	0	0
PasquetA	A37	0	0	0	0	0	0	0	0	0	0	0	0	0	0	0	0	0	0	0	0	0	0	0	0	0	0	0	0	0	0	0	0	0	0	0	0	0	0	0	0	0	0	0	0	0	0	0	0
PataryA	A38	0	0	0	0	0	0	0	0	0	0	0	0	0	0	0	0	0	0	0	0	0	0	0	0	1	0	0	0	0	0	0	0	0	0	0	0	0	0	0	0	0	0	0	0	0	0	0	0
PataudA	A39	0	1	0	1	0	0	0	0	1	0	0	0	0	0	0	0	0	0	1	0	0	0	0	0	0	0	0	0	0	0	0	0	0	0	0	0	0	0	0	0	0	0	0	0	0	0	0	0
PecheursA	A40	0	0	0	1	0	0	0	0	0	0	0	0	0	0	0	0	0	0	0	0	0	0	0	0	0	0	0	0	0	0	0	0	0	0	0	0	0	0	0	0	0	0	1	0	0	0	0	0
PoissonA	A41	0	0	0	0	0	0	0	0	0	0	0	0	0	0	0	0	0	0	0	0	0	0	0	0	0	0	0	0	0	0	0	0	0	0	0	0	0	0	0	0	0	0	0	0	0	0	0	0
Pont-NeufA	A42	0	0	0	0	0	0	0	0	0	0	0	0	0	0	0	0	0	0	0	0	0	0	0	0	0	0	0	0	0	0	0	0	0	0	0	0	0	0	0	0	0	0	0	0	0	0	0	0
RégismontA	A43	0	0	0	0	0	0	0	0	0	0	0	0	0	0	0	0	0	0	0	0	0	0	0	0	0	0	0	0	0	1	0	0	0	0	0	0	0	0	0	0	0	0	0	0	0	0	0	0
RenneA	A44	0	0	0	0	0	0	0	0	0	0	0	0	0	0	0	0	0	0	0	0	0	0	0	0	0	1	0	0	0	0	0	0	0	0	0	0	0	0	0	0	0	0	0	0	0	0	0	0
Roc de CombeA	A45	0	1	0	0	0	0	0	0	0	0	0	0	0	0	0	0	0	0	1	0	0	0	0	1	0	0	0	0	0	0	0	0	0	0	0	0	0	0	0	0	0	0	0	0	0	0	0	0
RochetteA	A46	0	1	0	0	0	0	0	0	0	0	0	0	0	0	0	0	0	0	0	0	1	0	0	0	0	0	0	0	0	0	0	0	0	0	0	0	0	0	0	0	0	0	0	0	0	0	0	0
RoisA	A47	1	1	0	1	0	0	0	1	0	0	0	1	0	0	0	0	0	1	1	1	0	0	0	0	0	0	0	1	0	0	0	0	0	0	0	0	0	0	0	0	0	0	0	0	0	0	0	0
RothschildA	A48	0	0	0	1	0	0	0	0	0	0	0	0	0	0	0	0	0	0	0	0	0	0	0	0	0	0	0	0	0	0	0	0	0	0	0	0	0	0	0	0	0	0	0	0	0	0	0	0
Saint-CesaireA	A49	0	0	0	1	0	0	0	0	0	0	0	0	0	0	0	0	0	0	1	0	0	0	0	0	0	0	0	0	0	0	0	0	0	0	0	0	0	0	0	0	0	0	0	0	0	0	0	0
SalpetriereA	A50	0	0	0	0	0	0	0	0	0	0	0	0	0	0	0	0	0	0	0	0	0	0	0	0	0	0	0	0	0	0	0	0	0	0	0	0	0	0	0	0	0	0	0	0	0	0	0	0
SolutreA	A51	0	0	0	0	0	0	0	0	0	0	0	0	0	0	0	0	0	0	0	0	0	0	0	0	0	0	0	0	0	0	0	0	0	0	0	0	0	0	0	0	0	0	0	0	0	0	0	0
SouquetteA	A52	1	1	0	1	0	0	0	0	0	0	0	0	0	0	0	0	0	0	1	0	0	0	0	0	0	0	0	0	0	0	0	0	0	0	0	0	0	0	0	0	0	0	0	0	0	0	0	0
Sous-le-RocA	A53	0	0	0	0	0	0	0	0	0	0	0	0	0	0	0	0	0	0	0	0	0	0	0	0	0	0	0	0	0	0	0	0	0	0	0	0	0	0	0	0	0	0	0	0	0	0	0	0
Sous-les-vignesA	A54	0	1	0	1	0	0	0	0	0	0	0	0	0	0	0	0	0	0	0	0	0	0	0	0	0	0	0	0	0	0	0	0	0	0	0	0	0	0	0	0	0	0	0	0	0	0	0	0
TournalA	A55	0	0	0	0	0	0	0	0	0	0	0	0	0	0	0	0	0	0	0	0	0	0	0	0	1	0	0	0	0	1	0	0	0	0	0	0	0	0	0	0	0	0	0	0	0	0	0	0
Trou Mere ClochetteA	A56	0	0	0	0	0	0	0	0	0	0	0	0	0	0	0	0	0	0	0	0	0	0	0	0	0	1	0	0	0	0	0	0	0	0	0	0	0	0	0	0	0	0	0	0	0	0	0	0
Tuc d’AudoubertA	A57	0	0	0	0	0	0	0	0	0	0	0	0	0	0	0	0	0	0	0	0	0	0	0	0	0	0	0	0	0	0	0	0	0	0	0	0	0	0	0	0	0	0	0	0	0	0	0	0
Tuto de CamalhotA	A58	0	1	0	1	0	0	0	0	0	0	0	0	0	0	0	0	0	0	1	0	0	0	0	0	0	0	0	0	0	0	0	0	0	1	0	0	0	0	0	0	0	0	0	0	0	0	0	0
VachonsA	A59	0	1	0	0	1	0	0	1	1	0	0	0	0	0	0	0	0	0	0	0	0	0	0	0	0	0	0	0	0	0	0	0	0	0	0	0	0	0	0	0	0	0	0	0	1	0	0	0
Bockstein TorleA	A60	0	0	0	0	0	0	0	0	0	0	0	0	0	0	0	0	0	0	1	0	0	0	0	0	0	0	0	0	0	0	0	0	0	0	0	0	0	0	0	0	0	0	0	0	0	0	0	0
Bockstein HohleA	A61	0	0	0	0	0	0	0	0	0	0	0	0	0	0	0	0	0	0	0	0	0	0	0	0	1	0	0	0	0	0	0	0	0	0	0	0	0	0	0	0	0	0	0	0	0	0	0	0
BreitenbachA	A62	0	1	0	0	0	0	0	0	0	0	0	0	0	0	0	0	0	0	0	0	0	0	0	0	0	0	0	0	0	0	0	0	0	0	0	0	0	0	0	0	0	0	0	0	0	0	0	0
GeissenklosterleA	A63	0	1	0	0	0	0	0	0	0	0	0	0	0	0	0	0	0	0	0	0	0	0	0	0	0	0	0	0	0	0	0	0	0	0	0	0	0	0	0	0	0	0	0	0	0	0	0	0
Hohle FelsA	A64	0	0	0	1	0	0	0	0	0	0	0	0	0	0	0	0	0	0	0	1	0	0	0	0	0	0	0	0	0	0	0	0	0	0	0	0	0	0	0	0	0	0	0	0	0	0	0	0
Hohlenstein StadelA	A65	0	1	0	0	0	0	0	0	0	0	0	0	0	0	0	0	0	0	0	0	0	0	0	0	0	0	0	0	0	0	0	0	0	0	0	0	0	0	0	0	0	0	0	0	0	0	0	0
LommersumA	A66	0	0	0	0	0	0	0	0	0	0	0	0	0	0	0	0	0	0	0	0	0	0	0	0	0	0	0	0	0	0	0	0	0	0	0	0	0	0	0	0	0	0	0	0	0	0	0	0
SirgensteinA	A67	0	0	0	0	0	0	0	0	0	0	0	0	0	0	0	0	0	0	0	0	0	0	0	0	0	0	0	0	0	0	0	0	0	0	0	0	0	0	0	0	0	0	0	0	0	0	0	0
VogelherdA	A68	0	0	0	1	0	0	0	0	0	0	0	0	0	0	0	0	0	0	0	0	0	0	0	0	0	0	0	0	0	0	0	0	0	0	0	0	0	0	0	0	0	0	0	0	0	0	0	0
WildscheuerA	A69	0	0	0	0	0	0	0	1	0	0	0	1	0	0	0	0	0	0	0	0	0	0	0	0	0	0	0	0	0	0	0	0	0	0	0	0	0	0	0	0	0	0	0	0	0	0	0	0
KlisuraA	A70	0	0	0	0	0	0	0	0	0	0	0	0	0	0	0	0	0	0	0	0	0	0	0	0	0	0	0	0	0	0	0	0	0	0	0	0	0	0	0	0	0	1	0	0	0	0	0	0
IstalloskoA	A71	0	0	0	0	0	0	0	0	0	0	0	0	0	0	0	0	0	0	0	0	0	0	0	0	0	0	0	0	0	0	0	0	0	0	0	0	0	0	0	0	0	0	0	0	0	0	0	0
BombriniA	A72	0	0	0	0	0	0	0	0	0	0	0	0	0	0	0	0	0	0	0	0	0	0	0	0	0	0	0	0	0	0	1	0	0	0	0	0	0	0	0	0	0	1	0	0	0	0	0	0
CalaA	A73	0	0	0	0	0	0	0	0	0	0	0	0	0	0	0	0	0	0	0	0	0	0	0	0	0	0	0	0	0	0	1	0	0	0	0	1	0	0	1	0	1	1	0	0	0	0	0	0
CastelcivitaA	A74	0	0	0	0	0	0	0	0	0	0	0	0	0	0	0	0	0	0	0	0	0	0	0	0	0	0	0	0	0	0	0	0	0	0	0	0	0	0	0	0	0	0	0	0	0	0	0	0
CavalloA	A75	0	0	0	0	0	0	0	0	0	0	0	0	0	0	0	0	0	0	0	0	0	0	0	0	0	0	0	0	0	0	0	0	0	0	0	0	0	1	0	0	0	0	0	0	0	0	0	0
FanciulliA	A76	0	0	0	1	0	0	0	0	0	0	0	0	0	0	0	0	0	0	0	0	0	0	0	0	0	0	0	0	0	1	0	0	0	0	0	0	0	0	0	0	0	0	0	0	0	0	0	0
FosselloneA	A77	0	1	0	1	0	0	0	0	0	0	0	0	0	0	0	0	0	0	0	0	0	0	0	0	0	0	0	0	0	0	0	0	0	0	0	0	0	0	0	0	0	0	0	0	0	0	0	0
FumaneA	A78	0	0	0	0	0	1	0	0	0	0	0	0	0	0	0	0	0	0	0	0	0	0	0	0	0	0	0	0	0	0	1	0	0	0	0	0	0	0	0	0	1	1	0	0	0	0	0	0
MochiA	A79	0	0	0	0	0	0	0	0	0	0	0	0	0	0	0	0	0	0	0	0	0	0	0	0	0	0	0	0	0	1	1	0	0	0	0	1	1	0	1	0	1	1	0	0	0	0	0	0
CioclovinaA	A84	0	0	0	0	0	0	0	0	0	0	0	0	0	0	0	0	0	0	0	0	0	0	0	0	1	0	0	0	0	0	0	0	0	0	0	0	0	0	0	0	0	0	0	0	0	0	0	0
Ohaba-PonorA	A85	0	1	0	0	0	0	0	0	0	0	0	0	0	0	0	0	0	0	0	0	0	0	0	0	0	0	0	0	0	0	0	0	0	0	0	0	0	0	0	0	0	0	0	0	0	0	0	0
Kostienki 1A	A86	0	1	0	0	0	0	0	0	0	0	0	0	0	0	0	0	0	0	0	0	0	0	0	0	0	0	0	0	0	0	0	0	0	0	0	0	0	0	0	0	0	0	0	0	0	0	0	0
MuralovkaA	A87	0	1	0	0	0	0	0	0	0	0	0	0	0	0	0	0	0	0	0	0	0	0	0	0	0	0	0	0	0	0	0	0	0	0	0	0	0	0	0	0	0	0	0	0	0	0	0	0
BeneitoA	A88	0	0	0	0	0	0	0	0	0	0	0	0	0	0	0	0	0	0	0	0	0	0	0	1	0	0	0	0	0	0	0	0	0	0	0	0	0	0	0	0	0	0	0	0	0	0	0	0
CovalejosA	A89	0	1	0	1	1	0	0	0	0	0	0	0	0	0	0	0	0	0	0	0	0	0	0	0	0	0	0	0	0	0	0	0	0	0	0	0	0	0	0	0	0	0	0	0	0	0	0	0
Cueva MorinA	A90	0	0	0	1	0	0	0	0	0	0	0	0	0	0	0	0	0	0	0	0	0	0	0	0	0	0	0	0	0	0	0	0	0	0	0	0	0	0	0	0	0	0	0	0	0	0	0	0
ForadadaA	A91	0	0	0	0	0	0	0	0	0	0	0	0	0	0	0	0	0	0	0	0	0	0	0	1	0	0	0	0	0	0	0	0	0	1	0	0	0	0	0	0	0	0	0	0	0	0	0	0
GarmaA	A92	0	0	0	0	0	0	0	0	0	0	0	0	0	0	0	0	0	0	0	0	0	0	0	0	0	0	0	0	0	0	0	0	0	0	0	0	0	0	0	0	0	0	0	0	0	0	0	0
L’ArbredaA	A93	0	0	0	0	0	0	0	0	0	0	0	0	0	0	0	0	0	0	0	0	0	0	0	0	0	0	0	0	0	0	0	0	0	0	0	0	0	0	0	0	0	0	0	0	0	0	0	0
MolletA	A94	0	0	0	0	1	0	0	0	0	0	0	0	0	0	0	0	0	0	0	0	0	0	0	0	0	0	0	0	0	0	0	0	0	0	0	0	0	0	0	0	0	0	0	0	0	0	0	0
OteroA	A95	0	1	0	1	1	0	0	0	0	0	0	0	0	0	0	0	0	0	0	1	0	0	0	0	0	0	0	0	0	0	0	0	0	0	0	0	0	0	0	0	0	0	0	0	0	0	0	0
PendoA	A96	0	0	0	1	0	0	0	0	0	0	0	0	0	0	0	0	0	0	0	0	0	0	0	0	0	0	0	0	0	0	0	0	0	0	0	0	0	0	0	0	0	0	0	0	0	0	0	0
Reclau ViverA	A97	0	0	0	1	0	0	0	0	0	0	0	0	0	0	0	0	0	0	0	0	0	0	0	0	0	0	0	0	0	0	0	0	0	0	0	0	0	0	0	0	0	0	0	0	0	0	0	0
SiourenA	A98	0	0	0	1	0	0	0	0	0	0	0	0	0	0	0	1	0	0	0	0	0	0	0	0	0	0	0	0	0	0	0	0	0	0	0	0	0	0	0	0	0	0	0	0	0	0	0	0
Stajnia CaveA	A101	0	0	0	0	0	0	0	0	0	0	0	0	0	0	0	0	0	0	0	0	0	0	0	0	0	0	0	0	0	0	0	0	0	0	0	0	0	0	0	0	0	0	0	0	0	0	0	0
CottésA	A102	0	1	0	0	0	0	0	0	0	0	0	0	0	0	0	0	0	0	0	0	0	0	0	0	0	0	0	0	0	0	0	0	0	0	0	0	0	0	0	0	0	0	0	0	0	0	0	0
Franchthi CaveA	A103	0	0	0	0	0	0	0	0	0	0	0	0	0	0	0	0	0	0	0	0	0	0	0	0	0	0	0	0	0	0	0	0	0	0	0	0	0	0	0	0	0	0	0	0	0	0	0	0
La ViñaA	A104	0	0	0	0	0	0	0	0	0	0	0	0	0	0	0	0	0	0	0	0	0	0	0	0	0	0	0	0	0	0	0	0	0	0	0	0	0	0	0	0	0	0	0	0	0	0	0	0
[truncated: 167 more columns]

## Sheet: C
Worksheet containing dataset with only the Gravettian sites.
Site	SiteID	PfCrocCa	PfVuCa	PfVuIn	PfCEC	PfCEI	IDeerG	IFallowdeer	PfCaluCa	PfCaluIn	MolWolf	PfEquCa	PfEquIn	IDcHorse	IBoar	CBadger	IBeaver	EuElIn	Cibex/Reindeer	BovidInc	Iibex/reindeer	CLion	Felcan	TShark	PfLynx	PfUrsspeCa	PfUrsspeIn	PfHerbIn	HuCa	FoCoBe	PfAcanthsp	PfPhorlin	G.plic	P.convex	Buccinum	Lithsp	Conussp	Fussp	Vermsp	Astreasp	Mdontsp	Jujusp	Clancor	PerfRingaur	Neptunesp	PfColussp	Chlasp	Strhaem	PfBansp
Poiana Ciresului-Piatra Neamt	G1	0	1	0	1	0	0	0	1	0	0	0	0	0	0	0	0	0	0	0	0	0	0	0	0	0	0	0	0	0	0	0	0	0	0	1	0	0	0	0	0	0	0	0	0	0	0	0	0
Foradada Cave	G3	0	0	0	0	0	0	0	0	0	0	0	0	0	0	0	0	0	0	0	0	0	0	0	0	0	0	0	0	0	0	0	0	0	0	0	0	0	0	0	0	0	0	0	0	0	0	0	0
Riparo Mochi	G4	0	0	0	1	0	0	0	0	0	0	0	0	0	0	0	0	0	0	0	0	0	0	0	0	0	0	0	0	0	0	0	0	0	0	0	0	1	1	1	1	1	1	0	0	0	1	0	0
Franchthi Cave	G5	0	0	0	0	0	0	0	0	0	0	0	0	0	0	0	0	0	0	0	0	0	0	0	0	0	0	0	0	0	0	0	0	0	0	0	0	0	0	0	0	0	0	0	0	0	0	0	0
Mitoc-Malu Galben	G6	0	0	0	0	0	0	0	0	0	0	0	0	0	0	0	0	0	0	0	0	0	0	0	0	0	0	0	0	0	0	0	0	0	0	0	0	0	0	0	0	0	0	0	0	0	0	0	0
Brinzeni Cave	G7	0	0	0	0	0	0	0	0	0	0	0	1	0	0	0	0	0	0	0	0	0	0	0	0	0	0	0	0	0	0	0	0	0	0	0	0	0	0	0	0	0	0	0	0	0	0	0	0
Duruitoarea Veche Cave	G8	0	0	0	1	0	0	0	0	0	0	0	0	0	0	0	0	0	0	0	0	0	0	0	0	0	0	0	0	0	0	0	0	0	0	0	0	0	0	0	0	0	0	0	0	0	0	0	0
Cosauti	G9	0	1	0	1	0	0	0	0	0	0	0	0	0	0	0	0	0	0	0	0	0	0	0	0	0	0	0	0	1	0	0	0	0	0	0	0	0	0	0	0	0	0	0	0	0	0	0	0
Climauti	G10	0	0	0	0	0	0	0	0	0	0	0	0	0	0	0	0	0	0	0	0	0	0	0	0	0	0	0	0	0	0	0	0	0	0	0	0	0	0	0	0	0	0	0	0	0	0	0	0
Molodova V	G11	0	1	0	0	0	0	0	0	0	0	0	0	0	0	0	0	0	0	0	0	0	0	0	0	0	0	0	0	0	0	0	0	0	0	0	0	0	0	0	0	0	0	0	0	0	0	0	0
Gargas Cave	G12	0	1	0	1	0	0	0	0	0	0	0	1	0	0	0	0	0	0	1	0	0	0	0	1	1	1	0	0	0	0	0	0	0	0	0	0	0	0	0	0	0	0	0	0	0	0	0	0
Brillenhohle	G13	0	1	0	0	0	0	0	0	0	0	0	0	0	0	0	0	0	0	0	0	0	0	0	0	0	0	0	0	0	0	0	0	0	0	0	0	0	0	0	0	0	0	0	0	0	0	0	0
Geisenklosterle	G14	0	1	0	0	0	0	0	0	0	0	0	0	0	0	0	0	0	0	0	0	0	0	0	0	1	0	0	0	0	0	0	0	0	0	0	0	0	0	0	0	0	0	0	0	0	0	0	0
Hohle Fels	G15	1	1	0	0	0	0	0	1	1	0	0	1	0	0	0	0	0	0	0	0	0	0	0	0	0	1	0	0	0	0	0	0	0	0	0	0	0	0	0	0	0	0	0	0	0	0	0	0
Ollersdorf/Heidenberg	G16	0	0	0	0	0	0	0	0	0	0	0	0	0	0	0	0	0	0	0	0	0	0	0	0	0	0	0	0	0	0	0	0	0	0	0	0	0	0	0	0	0	0	0	0	0	0	0	0
Mainz-Linsenberg	G17	0	0	0	0	0	0	0	0	0	0	0	0	0	0	0	0	0	0	0	0	0	0	0	0	0	0	0	0	0	0	0	0	0	0	0	0	0	0	0	0	0	0	0	0	0	0	0	0
Nerja Cave	G18	0	0	0	0	0	0	0	0	0	0	0	0	0	0	0	0	0	0	0	0	0	0	0	0	0	0	0	0	0	0	0	0	0	0	0	0	0	0	0	0	0	0	0	0	0	0	0	0
Le Facteur	G19	0	0	0	0	0	0	0	0	0	0	0	0	0	0	0	0	0	0	0	0	0	0	0	0	0	0	0	0	0	0	0	0	0	0	0	0	0	0	0	0	0	0	0	0	0	0	0	0
Le Flageolet	G20	0	0	0	0	0	0	0	0	0	0	0	1	0	0	0	0	0	0	1	0	0	0	0	0	0	0	0	0	0	0	0	0	0	0	0	0	0	0	0	0	0	0	0	0	0	0	0	0
Labattut	G21	0	0	0	0	0	0	0	0	0	0	0	0	0	0	0	0	0	0	0	0	0	0	0	0	0	0	0	0	0	0	0	0	0	0	0	0	0	0	0	0	0	0	0	0	0	0	0	0
Laussel	G22	0	0	0	1	0	0	0	0	0	0	0	0	0	0	0	0	0	0	0	0	0	0	0	0	0	0	0	0	0	0	0	0	0	0	0	0	0	0	0	0	0	0	0	0	0	0	0	0
Le Poisson	G23	0	0	0	0	0	0	0	0	0	0	0	0	0	0	0	0	0	0	0	0	0	0	0	0	0	0	0	0	0	0	0	0	0	0	0	0	0	0	0	0	0	0	0	0	0	0	0	0
Les Rochers de l'Acier	G24	0	0	0	0	0	0	0	0	0	0	0	0	0	0	0	0	0	0	0	0	0	0	0	0	0	0	0	0	0	0	0	0	0	0	0	0	0	0	0	0	0	0	0	0	0	0	0	0
Le Roque-Saint-Christophe	G25	0	0	0	0	0	0	0	0	0	0	0	0	0	0	0	0	0	0	0	0	0	0	0	0	0	0	0	0	0	0	0	0	0	0	0	0	0	0	0	0	0	0	0	0	0	0	0	0
Le Ruth-Pages	G26	0	0	0	0	0	0	0	0	0	0	0	0	0	0	0	0	0	0	0	0	0	0	0	0	0	0	0	0	0	0	0	0	0	0	0	0	0	0	0	0	0	0	0	0	0	0	0	0
Grotte de Tourtoirac	G27	0	1	0	1	0	0	0	0	0	0	0	0	0	0	0	0	0	0	1	0	0	0	0	0	0	0	0	0	0	0	0	0	0	0	0	0	0	0	0	0	0	0	0	0	0	0	0	0
Abri Laraux	G28	0	0	0	0	0	0	0	0	0	0	0	0	0	0	0	0	0	0	0	0	0	0	0	0	0	0	0	0	0	0	0	0	0	0	0	0	0	0	0	0	0	0	0	0	0	0	0	0
Grotte de Pair-non-Pair	G29	0	0	0	0	0	0	0	0	0	0	0	0	0	0	0	0	0	0	0	0	0	0	0	0	0	0	0	0	0	0	0	0	0	0	0	0	0	0	0	0	0	0	0	0	0	0	0	0
Le Roc de Gavaudun	G30	0	0	0	0	0	0	0	0	0	0	0	0	0	0	0	0	0	0	0	0	0	0	0	0	0	0	0	0	0	0	0	0	0	0	0	0	0	0	0	0	0	0	0	0	0	0	0	1
Isturitz Cave	G31	0	0	0	0	0	0	0	0	0	0	0	0	0	0	0	0	0	0	0	0	0	0	0	0	0	0	0	0	0	0	0	0	0	0	0	0	0	0	0	0	0	0	0	1	1	1	1	0
Abri des Pecheurs	G32	0	0	0	0	0	0	0	0	0	0	0	0	0	0	0	0	0	0	0	0	0	0	0	0	0	0	0	0	0	0	0	0	0	0	0	0	0	0	0	0	0	0	1	0	0	0	0	0
La Baume Perigaud	G33	0	0	0	0	0	0	0	0	0	0	0	0	0	0	0	0	0	0	0	0	0	0	0	0	0	0	0	0	0	0	0	0	0	0	0	0	0	0	0	0	0	0	0	0	0	0	0	0
Pushkari	G34	0	0	0	0	0	0	0	0	0	0	0	0	0	0	0	0	0	0	0	0	0	0	0	0	0	0	0	0	0	0	0	0	0	0	0	0	0	0	0	0	0	0	0	0	0	0	0	0
Grotta della Serratura	G35	0	0	0	0	0	0	0	0	0	0	0	0	0	0	0	0	0	0	0	0	0	0	0	0	0	0	0	0	0	0	0	0	0	0	0	0	0	0	0	0	0	0	0	0	0	0	0	0
Vale Boi	G36	0	0	0	0	0	0	0	0	0	0	0	0	0	0	0	0	0	0	0	0	0	0	0	0	0	0	0	0	0	0	0	0	0	0	0	0	0	0	0	0	0	0	0	0	0	0	0	0
El Cuco Rockshelter	G37	0	0	0	0	0	0	0	0	0	0	0	0	0	0	0	0	0	0	0	0	0	0	0	0	0	0	0	0	0	0	0	0	0	0	0	0	0	0	0	0	0	0	0	0	0	0	0	0
Sire	G38	0	0	0	1	0	0	0	0	0	0	0	0	0	0	0	0	0	0	0	0	0	0	0	0	0	0	0	0	0	0	0	0	0	0	0	0	0	0	0	0	0	0	0	0	0	0	0	0
Tibrinu	G39	0	0	0	0	0	0	0	0	0	0	0	0	0	0	0	0	0	0	0	0	0	0	0	0	1	0	0	0	0	0	0	0	0	0	0	0	0	0	0	0	0	0	0	0	0	0	0	0
Gura Cheii-Rasnov Cave	G40	0	1	0	0	1	0	0	0	0	0	0	0	0	0	0	0	0	0	0	0	0	0	0	0	0	0	0	0	0	0	0	0	0	0	0	0	0	0	0	0	0	0	0	0	0	0	0	0
Garma A	G41	0	0	0	1	0	0	0	0	0	0	0	0	0	0	0	0	0	0	0	0	0	0	0	0	0	0	0	0	0	0	0	0	0	0	0	0	0	0	0	0	0	0	0	0	0	0	0	0
Cova Gran de Santa Linya	G42	0	0	0	0	0	0	0	0	0	0	0	0	0	0	0	0	0	0	0	0	0	0	0	0	0	0	0	0	0	0	0	0	0	0	0	0	0	0	0	0	0	0	0	0	0	0	0	0
Cova de les Cendres	G44	0	0	0	1	0	0	0	0	0	0	0	0	0	0	0	0	0	0	0	0	0	0	0	1	0	0	1	0	0	0	0	0	0	0	0	0	0	0	0	0	0	0	0	0	0	0	0	0
Cova del Comte	G45	0	0	0	0	0	0	0	0	0	0	0	0	0	0	0	0	0	0	0	0	0	0	0	0	0	0	0	0	0	0	0	0	0	0	0	0	0	0	0	0	0	0	0	0	0	0	0	0
Le Fourneau du Diable	G46	0	0	0	0	0	0	0	0	0	0	0	0	0	0	0	0	0	0	0	0	0	0	0	0	0	0	0	0	0	0	0	0	0	0	0	0	0	0	0	0	0	0	0	0	0	0	0	0
Grub-Kranawetberg	G47	0	0	0	0	0	0	0	0	0	0	0	0	0	0	0	0	0	0	0	0	0	0	0	0	0	0	0	0	0	0	0	0	0	0	0	0	0	0	0	0	0	0	0	0	0	0	0	0
Grotte du Renne	G48	0	0	0	0	0	0	0	0	0	0	0	0	0	0	0	0	0	0	0	0	0	0	0	0	0	0	0	0	0	0	0	0	0	0	0	0	0	0	0	0	0	0	0	0	0	0	0	0
Krakow Spadzista	G49	0	0	0	0	0	0	0	0	0	0	0	0	0	0	0	0	0	0	0	0	0	0	0	0	0	1	0	0	0	0	0	0	0	0	0	0	0	0	0	0	0	0	0	0	0	0	0	0
La Gravette	G51	0	0	0	0	0	0	0	0	0	0	0	0	0	0	0	0	0	0	0	0	0	0	0	0	0	0	0	0	0	0	0	0	0	0	0	0	0	0	0	0	0	0	0	0	0	0	0	0
Kostenki 21/3 Southern Complex	G52	0	0	0	1	0	0	0	0	0	0	0	0	0	0	0	0	0	0	0	0	0	0	0	0	0	0	0	0	0	0	0	0	0	0	0	0	0	0	0	0	0	0	0	0	0	0	0	0
Kostenki 8	G53	0	0	0	0	0	0	0	0	0	0	0	0	0	0	0	0	0	0	0	0	0	0	0	0	0	0	0	0	0	0	0	0	0	0	0	0	0	0	0	0	0	0	0	0	0	0	0	0
Kostenki 4	G54	0	0	0	0	0	0	0	0	0	0	0	0	0	0	0	0	0	0	0	0	0	0	0	0	0	0	0	0	0	0	0	0	0	0	0	0	0	0	0	0	0	0	0	0	0	0	0	0
Aitzbitarte III	G55	0	1	0	1	0	0	0	0	0	0	0	0	0	0	0	0	0	0	0	0	0	0	0	0	0	0	0	0	0	0	0	0	0	0	0	0	0	0	0	0	0	0	0	0	0	0	0	0
Amiens-Renancourt 1	G56	0	0	0	1	0	0	0	0	0	0	0	0	0	0	0	0	0	0	0	0	0	0	0	0	0	0	0	0	0	0	0	0	0	0	0	0	0	0	0	0	0	0	0	0	0	0	0	0
Mollet III	G57	0	0	0	1	0	0	0	0	0	0	0	0	0	0	0	0	0	0	0	0	0	0	0	0	0	0	0	0	0	0	0	0	0	0	0	0	0	0	0	0	0	0	0	0	0	0	0	0
Arbreda Cave	G58	0	0	0	1	0	0	0	0	0	0	0	0	0	0	0	0	0	0	0	0	0	0	0	0	0	0	0	0	0	0	0	0	0	0	0	0	0	0	0	0	0	0	0	0	0	0	0	0
Jaksice II	G59	0	0	0	0	0	0	0	0	0	0	0	0	0	0	0	0	0	0	0	0	0	0	0	0	0	0	0	0	0	0	0	0	0	0	0	0	0	0	0	0	0	0	0	0	0	0	0	0
Les Bossats	G60	0	0	0	0	0	0	0	0	0	0	0	0	0	0	0	0	0	0	0	0	0	0	0	0	0	0	0	0	0	0	0	0	0	0	0	0	0	0	0	0	0	0	0	0	0	0	0	0
Abri de La Bergerie	G61	0	0	0	0	0	0	0	0	0	0	0	1	0	0	0	0	0	0	0	0	0	0	0	0	0	0	0	0	0	0	0	0	0	0	0	0	0	0	0	0	0	0	0	0	0	0	0	0
Lapa do Picareiro	G62	0	0	0	1	0	0	0	0	0	0	0	0	0	0	0	0	0	0	0	0	0	0	0	0	0	0	0	0	0	0	0	0	0	0	0	0	0	0	0	0	0	0	0	0	0	0	0	0
La Fuente del Salin	G63	0	0	0	1	0	0	0	0	0	0	0	0	0	0	0	0	0	0	0	0	0	0	0	0	0	0	0	0	0	0	0	0	0	0	0	0	0	0	0	0	0	0	0	0	0	0	0	0
Les Vachons	G64	0	0	0	0	0	0	0	0	0	0	0	0	0	0	0	0	0	0	0	0	0	0	0	0	0	0	0	1	0	0	0	0	0	0	0	0	0	0	0	0	0	0	0	0	0	0	0	0
La Ferrassie	G65	0	0	0	0	0	0	0	0	0	0	0	0	0	0	0	0	0	0	0	0	0	0	0	0	0	0	0	0	0	0	0	0	0	0	0	0	0	0	0	0	0	0	0	0	0	0	0	0
Krems-Wachtberg	G66	0	0	1	0	0	0	0	0	1	0	0	0	0	0	0	0	0	0	0	0	0	0	0	0	0	0	0	0	0	0	0	0	0	0	0	0	0	0	0	0	0	0	0	0	0	0	0	0
Willendorf II	G67	0	1	0	0	0	0	0	1	0	0	0	0	0	0	0	0	0	0	0	0	0	0	0	0	0	0	0	0	0	0	0	0	0	0	0	0	0	0	0	0	0	0	0	0	0	0	0	0
Le Petit-Puyrousseau	G68	0	0	0	0	0	0	0	0	0	0	0	0	0	0	0	0	0	0	0	0	0	0	0	0	0	0	0	0	0	0	0	0	0	0	0	0	0	0	0	0	0	0	0	0	0	0	0	0
Abri Pataud	G69	0	1	0	1	0	0	0	1	0	1	0	0	0	0	1	0	0	0	1	1	0	0	0	0	0	1	0	1	0	0	0	0	0	0	0	0	0	0	0	0	0	0	0	0	0	0	0	0
Buran-Kaya	G70	0	1	0	1	0	0	0	0	0	0	0	0	0	0	0	0	0	0	0	0	0	0	0	0	0	0	0	0	0	0	0	0	0	0	0	0	0	0	0	0	0	0	0	0	0	0	0	0
Weinberghohlen	G71	0	1	0	0	0	0	0	1	0	0	0	0	0	0	0	0	0	0	0	0	0	0	0	0	1	0	0	0	0	0	0	0	0	0	0	0	0	0	0	0	0	0	0	0	0	0	0	0
Krems-Hundsteig	G72	0	0	0	0	0	0	0	0	0	0	0	0	0	0	0	0	0	0	0	0	0	0	0	0	0	0	0	0	0	0	0	0	0	0	0	0	0	0	0	0	0	0	0	0	0	0	0	0
Obere Klause	G73	0	0	0	0	0	0	0	0	0	0	0	0	0	0	0	0	0	0	0	0	0	0	0	0	0	0	0	0	0	0	0	0	0	0	0	0	0	0	0	0	0	0	0	0	0	0	0	0
Betche-aux-Rotches de Spy	G74	0	0	0	0	0	0	0	0	0	0	0	0	0	0	0	0	0	0	0	0	0	0	0	0	0	0	0	0	0	0	0	0	0	0	0	0	0	0	0	0	0	0	0	0	0	0	0	0
Goyet	G75	0	0	0	0	0	0	0	0	0	0	0	0	0	0	0	0	0	0	0	0	0	0	0	0	0	0	0	0	0	0	0	1	1	0	0	0	0	0	0	0	0	0	0	0	0	0	0	0
Dolni Vestonice I	G77	0	1	1	0	0	0	0	1	1	1	0	0	0	0	0	0	0	0	0	0	0	0	0	0	1	0	0	0	0	0	0	0	0	0	0	1	0	1	0	0	0	0	0	0	0	0	0	0
Laugerie-Haute	G78	0	0	0	0	0	0	0	0	0	0	0	0	0	0	0	0	0	0	0	0	0	0	0	0	0	0	0	0	0	0	0	0	0	0	0	0	0	0	0	0	0	0	0	0	0	0	0	0
Masnaigre	G79	0	0	0	0	0	0	0	0	0	0	0	0	0	0	0	0	0	0	0	0	0	0	0	0	0	0	0	0	0	0	0	0	0	0	0	0	0	0	0	0	0	0	0	0	0	0	0	0
Le Blot	G80	0	0	0	0	0	0	0	0	0	0	0	0	0	0	0	0	0	0	0	0	0	0	0	0	0	0	0	0	0	0	0	0	0	0	0	0	0	0	0	0	0	0	0	0	0	0	0	0
Pavlov 1	G81	0	1	1	0	0	0	0	1	1	1	0	0	0	0	0	0	1	0	0	0	0	0	0	0	1	0	0	1	0	0	0	0	0	0	0	1	0	0	0	0	0	0	1	0	0	0	0	0
Oblazowa Cave	G82	0	1	0	0	0	0	0	0	0	0	0	0	0	0	0	0	0	0	0	0	0	0	0	0	0	0	0	0	0	0	0	0	0	0	0	1	0	0	0	0	0	0	0	0	0	0	0	0
Cioarei Cave	G83	0	0	0	0	0	0	0	0	0	0	0	0	0	0	0	0	0	0	0	0	0	0	0	0	0	1	0	0	0	0	0	0	0	0	0	0	0	0	0	0	0	0	0	0	0	0	0	0
Reclau Viver Cave	G84	0	0	0	0	1	0	0	0	0	0	0	0	0	0	0	0	0	0	0	0	0	1	0	0	0	0	0	0	0	0	0	0	0	0	0	0	0	0	0	0	0	0	0	0	0	0	0	0
La Vina	G86	0	0	0	0	0	0	0	0	0	0	0	0	0	0	0	0	0	0	0	0	0	0	0	0	0	0	0	0	0	0	0	0	0	0	0	0	0	0	0	0	0	0	0	0	0	0	0	0
Cueto de la Mina	G87	0	0	0	0	0	0	0	0	0	0	0	0	0	0	0	0	0	0	0	0	0	0	0	0	0	0	0	0	0	0	0	0	0	0	0	0	0	0	0	0	0	0	0	0	0	0	0	0
Cueva Morín	G88	0	0	0	0	0	0	0	0	0	0	0	0	0	0	0	0	0	0	0	0	0	0	0	0	0	0	0	0	0	0	0	0	0	0	0	0	0	0	0	0	0	0	0	0	0	0	0	0
Bolinkoba	G89	0	0	0	0	0	0	0	0	0	0	0	0	0	0	0	0	0	0	0	0	0	0	0	0	0	0	0	0	0	0	0	0	0	0	0	0	0	0	0	0	0	0	0	0	0	0	0	0
Amalda	G90	0	1	0	1	0	0	0	0	0	0	0	0	0	0	0	0	0	0	0	0	0	0	0	0	0	0	0	0	0	0	0	0	0	0	0	0	0	0	0	0	0	0	0	0	0	0	0	0
Antolinako Koba	G92	0	0	0	1	0	0	0	0	0	0	0	0	0	0	0	0	0	0	0	0	0	0	0	0	0	0	0	0	0	0	0	0	0	0	0	0	0	0	0	0	0	0	0	0	0	0	0	0
Cueva de Ardales	G94	0	0	0	0	0	0	0	0	0	0	0	0	0	0	0	0	0	0	0	0	0	0	0	0	0	0	0	0	0	0	0	0	0	0	0	0	0	0	0	0	0	0	0	0	0	0	0	0
Gruta do Caldeirao	G95	0	0	0	0	0	0	0	0	0	0	0	0	0	0	0	0	0	0	0	0	0	0	0	0	0	0	0	0	0	0	0	0	0	0	0	0	0	0	0	0	0	0	0	0	0	0	0	0
Cova Beneito	G96	0	0	0	0	0	0	0	0	0	0	0	0	0	0	0	0	0	0	0	0	0	0	0	0	0	0	0	0	0	0	0	0	0	0	0	0	0	0	0	0	0	0	0	0	0	0	0	0
Zájara	G97	0	0	0	0	0	0	0	0	0	0	0	0	0	0	0	0	0	0	0	0	0	0	0	0	0	0	0	0	0	0	0	0	0	0	0	0	0	0	0	0	0	0	0	0	0	0	0	0
Los Morceguillos	G98	0	0	0	0	0	0	0	0	0	0	0	0	0	0	0	0	0	0	0	0	0	0	0	0	0	0	0	0	0	0	0	0	0	0	0	0	0	0	0	0	0	0	0	0	0	0	0	0
Mezhirich	G101	0	0	0	0	0	0	0	0	0	0	0	0	0	0	0	0	0	0	1	0	0	0	0	0	0	1	0	0	0	0	0	0	0	0	0	0	0	0	0	0	0	0	0	0	0	0	0	0
Kostenki 1	G102	0	1	0	0	0	0	0	1	0	0	0	0	0	0	0	0	0	0	0	0	0	0	0	0	0	0	0	0	0	0	0	0	0	0	0	0	0	0	0	0	0	0	0	0	0	0	0	0
Kostenki 13	G103	0	1	0	0	0	0	0	0	0	0	0	0	0	0	0	0	0	0	0	0	0	0	0	0	0	0	0	0	0	0	0	0	0	0	0	0	0	0	0	0	0	0	0	0	0	0	0	0
Kostenki 14/1	G104	0	0	0	0	0	0	0	0	0	0	0	0	0	0	0	0	0	0	0	0	0	0	0	0	0	0	0	0	0	0	0	0	0	0	0	0	0	0	0	0	0	0	0	0	0	0	0	0
Avdeevo	G105	0	1	0	0	0	0	0	1	0	0	0	0	0	0	0	0	0	0	0	0	0	0	0	0	1	0	0	0	0	0	0	0	0	0	0	0	0	0	0	0	0	0	0	0	0	0	0	0
Gagarino	G106	0	1	1	0	0	0	0	0	0	0	0	0	0	0	0	0	0	0	0	0	0	0	0	0	0	0	0	0	0	0	0	0	0	0	0	0	0	0	0	0	0	0	0	0	0	0	0	0
Khotylevo II	G107	0	1	0	0	0	0	0	0	0	0	0	0	0	0	0	0	0	0	0	0	0	0	0	0	0	0	0	0	0	0	0	0	0	0	0	0	0	0	0	0	0	0	0	0	0	0	0	0
Zaraysk	G108	0	1	1	0	0	0	0	0	0	0	0	0	0	0	0	0	0	0	0	0	0	0	0	0	0	0	0	0	0	0	0	0	0	0	0	0	0	0	0	0	0	0	0	0	0	0	0	0
Trencianskych-Bohuslaviciach	G109	0	0	0	1	0	0	0	0	0	0	0	0	0	0	0	0	0	0	0	0	0	0	0	0	0	0	0	0	0	0	0	0	0	0	0	0	0	0	0	0	0	0	0	0	0	0	0	0
Pavlov II	G110	0	0	0	0	0	0	0	1	0	0	0	0	0	0	0	0	0	0	0	0	0	0	0	0	0	0	0	0	0	0	0	0	0	0	0	1	0	0	0	0	0	0	0	0	0	0	0	0
Pavlov VI	G111	0	1	0	0	0	0	0	0	0	0	0	0	0	0	0	0	0	0	0	0	0	0	0	0	0	0	0	0	0	0	0	0	0	0	0	0	0	0	0	0	0	0	0	0	0	0	0	0
Predmosti (Settlement)	G112	0	1	0	0	0	0	0	1	0	0	0	0	0	0	0	0	0	0	0	0	0	0	0	0	0	1	0	0	0	0	0	0	0	0	0	0	0	0	0	0	0	0	0	0	0	0	0	0
Florestan Cave	G113	0	0	0	0	0	0	0	0	0	0	0	0	0	0	0	0	0	0	0	0	0	0	0	0	0	0	0	0	0	0	0	0	0	0	0	0	0	0	0	0	0	0	0	0	0	0	0	0
Gachettes	G114	0	0	0	0	0	0	0	0	0	0	0	0	0	0	0	0	0	0	0	0	0	0	0	0	0	0	0	0	0	0	0	0	0	0	0	0	0	0	0	0	0	0	0	0	0	0	0	0
Rainaude 1 Cave	G115	0	0	0	0	0	0	0	0	0	0	0	0	0	0	0	0	0	0	0	0	0	0	0	0	0	0	0	0	0	0	0	0	0	0	0	0	0	0	0	0	0	0	0	0	0	0	0	0
Bouverie Cave	G116	0	0	0	0	0	0	0	0	0	0	0	0	0	0	0	0	0	0	0	0	0	0	0	0	0	0	0	0	0	0	0	0	0	0	0	0	0	0	0	0	0	0	0	0	0	0	0	0
Grotte des Rideaux (Lespugne)	G117	0	0	0	0	0	0	0	0	0	0	0	0	0	0	0	0	0	0	0	0	0	0	0	0	0	0	0	0	0	0	0	0	0	1	0	0	0	0	0	0	0	0	0	0	0	0	0	0
Grotte du Trilobite	G118	0	0	0	0	0	0	0	0	0	0	0	0	0	0	0	0	0	0	0	0	0	0	0	0	1	0	0	0	0	0	0	0	0	0	0	0	0	0	0	0	0	0	0	0	0	0	0	0
La Grande Grotte (Arcy-sur-Cure)	G119	0	0	0	0	0	0	0	0	0	0	0	0	0	0	0	0	0	0	0	0	0	0	0	0	0	0	0	0	0	0	0	0	0	0	0	0	0	0	0	0	0	0	0	0	0	0	0	0
Mamutowa	G120	0	0	0	0	0	0	0	0	0	0	0	0	0	0	0	0	0	0	0	0	0	0	0	0	0	0	0	0	0	0	0	0	0	0	0	0	0	0	0	0	0	0	0	0	0	0	0	0
Le Marronnier 1	G121	0	0	0	0	0	0	0	0	0	0	0	0	0	0	0	0	0	0	0	0	0	0	0	0	0	0	0	0	0	0	0	0	0	0	0	0	0	0	0	0	0	0	0	0	0	0	0	0
La Rochette 1	G122	0	0	0	0	0	0	0	0	0	0	0	1	0	0	0	0	0	0	0	0	0	0	0	0	0	0	0	0	0	0	0	0	0	0	0	0	0	0	0	0	0	0	0	0	0	0	0	0
La Boja	G123	0	0	0	0	0	0	0	0	0	0	0	0	0	0	0	0	0	0	0	0	0	0	0	0	0	0	0	0	0	0	0	0	0	0	0	0	0	0	0	0	0	0	0	0	0	0	0	0
Finca de Doña Martina	G124	0	0	0	0	0	0	0	0	0	0	0	0	0	0	0	0	0	0	0	0	0	0	0	0	0	0	0	0	0	0	0	0	0	0	0	0	0	0	0	0	0	0	0	0	0	0	0	0
Cueva Bermeja	G125	0	0	0	0	0	0	0	0	0	0	0	0	0	0	0	0	0	0	0	0	0	0	0	0	0	0	0	0	0	0	0	0	0	0	0	0	0	0	0	0	0	0	0	0	0	0	0	0
Cueva de las Palomas	G126	0	0	0	0	0	0	0	0	0	0	0	0	0	0	0	0	0	0	0	0	0	0	0	0	0	0	0	0	0	0	0	0	0	0	0	0	0	0	0	0	0	0	0	0	0	0	0	0
Maisières Canal	G127	0	0	0	0	0	0	0	0	0	0	0	0	0	0	0	0	0	0	0	0	0	0	0	0	0	0	0	0	0	0	0	0	0	0	0	0	0	0	0	0	0	0	0	0	0	0	0	0
Dolni Vestonice II	G128	0	1	0	1	0	0	0	0	1	1	0	0	0	0	0	0	0	0	0	0	0	0	0	0	0	0	0	0	0	0	0	0	0	0	0	0	0	0	0	0	0	0	0	0	0	0	0	0
Coimbre B	G129	0	0	0	0	0	0	0	0	0	0	0	0	0	0	0	0	0	0	0	0	0	0	0	0	0	0	0	0	0	0	0	0	0	0	0	0	0	0	0	0	0	0	0	0	0	0	0	0
El Pendo	G130	0	0	0	1	0	0	0	0	0	0	0	0	0	0	0	0	0	0	0	0	0	0	0	0	0	0	0	0	0	0	0	0	0	0	0	0	0	0	0	0	0	0	0	0	0	0	0	0
Krems-Wachtberg 1A	G131	0	0	0	0	0	0	0	0	0	0	0	0	0	0	0	0	0	0	0	0	0	0	0	0	0	0	0	0	0	0	0	0	0	0	0	0	0	0	0	0	0	0	0	0	0	0	0	0
Krems-Wachtberg 1B	G132	0	1	0	0	0	0	0	0	0	0	0	0	0	0	0	0	0	0	0	0	0	0	0	0	0	0	0	0	0	0	0	0	0	0	0	0	0	0	0	0	0	0	0	0	0	0	0	0
Krems-Wachtberg 2	G133	0	0	0	0	0	0	0	0	0	0	0	0	0	0	0	0	0	0	0	0	0	0	0	0	0	0	0	0	0	0	0	0	0	0	0	0	0	0	0	0	0	0	0	0	0	0	0	0
Lagar Velho I	G134	0	0	0	1	0	0	0	0	0	0	0	0	0	0	0	0	0	0	0	0	0	0	0	0	0	0	0	0	0	0	0	0	0	0	0	0	0	0	0	0	0	0	0	0	0	0	0	0
Paviland	G135	0	0	0	0	0	0	0	0	0	0	0	0	0	0	0	0	0	1	0	0	0	0	0	0	0	0	0	0	0	0	0	0	0	0	0	0	0	0	0	0	0	0	0	0	0	0	0	0
Arene Candide	G136	0	0	0	1	0	0	0	0	0	0	0	0	0	0	0	0	0	0	0	0	0	0	0	0	0	0	0	0	0	0	0	0	0	0	0	0	0	0	0	0	0	0	0	0	0	0	0	0
Ostuni 1	G137	0	0	0	1	0	0	0	0	0	0	0	0	0	0	0	0	0	0	0	0	0	0	0	0	0	0	0	0	0	0	0	0	0	0	0	0	0	0	0	0	0	0	0	0	0	0	0	0
Ostuni 2	G138	0	0	0	1	0	0	0	0	0	0	0	0	0	0	0	0	0	0	0	0	0	0	0	0	0	0	0	0	0	0	0	0	0	0	0	0	0	0	0	0	0	0	0	0	0	0	0	0
Fanciulli 4	G139	0	0	0	1	0	0	0	0	0	0	0	0	0	0	0	0	0	0	0	0	0	0	0	0	0	0	0	0	0	0	0	0	0	0	0	0	0	0	0	0	0	0	0	0	0	0	0	0
Fanciulli 5	G140	0	0	0	0	0	0	0	0	0	0	0	0	0	0	0	0	0	0	0	0	0	0	0	0	0	0	0	0	0	0	0	0	0	0	0	0	0	0	0	0	0	0	0	0	0	0	0	0
Fanciulli 6	G141	0	0	0	1	0	0	0	0	0	0	0	0	0	0	0	0	0	0	0	0	0	0	0	0	0	0	0	0	0	0	0	0	0	0	0	0	0	0	0	0	0	0	0	0	0	0	0	0
Paglicci II	G142	0	0	0	1	0	0	0	0	0	0	0	0	0	0	0	0	0	0	0	0	0	0	0	0	0	0	0	0	0	0	0	0	0	0	0	0	0	0	0	0	0	0	0	0	0	0	0	0
Paglicci III	G143	0	0	0	1	0	0	0	0	0	0	0	0	0	0	0	0	0	0	0	0	0	0	0	0	0	0	0	0	0	0	0	0	0	0	0	0	0	0	0	0	0	0	0	0	0	0	0	0
Dolni Vestonice 4	G144	0	1	0	0	0	0	0	0	0	0	0	0	0	0	0	0	0	0	0	0	0	0	0	0	0	0	0	0	0	0	0	0	0	0	0	0	0	0	0	0	0	0	0	0	0	0	0	0
Dolni Vestonice 16	G145	0	1	0	0	0	0	0	0	0	0	0	0	0	0	0	0	0	0	0	0	0	0	0	0	0	0	0	0	0	0	0	0	0	0	0	0	0	0	0	0	0	0	0	0	0	0	0	0
Dolni Vestonice 13	G146	0	1	0	0	0	0	0	1	0	0	0	0	0	0	0	0	0	0	0	0	0	0	0	0	0	0	0	0	0	0	0	0	0	0	0	0	0	0	0	0	0	0	0	0	0	0	0	0
Dolni Vestonice 14	G147	0	1	0	0	0	0	0	1	0	0	0	0	0	0	0	0	0	0	0	0	0	0	0	0	0	0	0	0	0	0	0	0	0	0	0	0	0	0	0	0	0	0	0	0	0	0	0	0
Brno 2	G148	0	0	0	0	0	0	0	0	0	0	0	0	0	0	0	0	0	0	0	0	0	0	0	0	0	0	0	0	0	0	0	0	0	0	0	0	0	0	0	0	0	0	0	0	0	0	0	0
Cro-Magnon	G149	0	0	0	1	0	0	0	0	0	0	0	0	0	0	0	0	0	0	1	0	0	0	0	0	0	0	0	0	0	0	0	0	0	0	0	0	0	0	0	0	0	0	0	0	1	0	0	0
Baousso da Torre 1	G150	0	0	0	1	0	0	0	0	0	0	0	0	0	0	0	0	0	0	0	0	0	0	0	0	0	0	0	0	0	0	0	0	0	1	0	0	0	0	0	0	0	0	0	0	0	0	0	0
Baousso da Torre 2	G151	0	0	0	1	0	0	0	0	0	0	0	0	0	0	0	0	0	0	0	0	0	0	0	0	1	0	0	0	0	0	0	0	0	1	0	0	0	0	0	0	0	0	0	0	0	0	0	0
Barma Grande 2	G152	0	0	0	1	0	0	0	0	0	0	0	0	0	0	0	0	0	0	0	0	0	0	0	0	0	0	0	0	0	0	0	0	0	0	0	0	0	0	0	0	0	0	0	0	0	0	0	0
Barma Grande 3	G153	0	0	0	1	0	0	0	0	0	0	0	0	0	0	0	0	0	0	0	0	0	0	0	0	0	0	0	0	0	0	0	0	0	0	0	0	0	0	0	0	0	0	0	0	0	0	0	0
Barma Grande 4	G154	0	0	0	1	0	0	0	0	0	0	0	0	0	0	0	0	0	0	0	0	0	0	0	0	0	0	0	0	0	0	0	0	0	0	0	0	0	0	0	0	0	0	0	0	0	0	0	0
Barma Grande 5	G155	0	0	0	1	0	0	0	0	0	0	0	0	0	0	0	0	0	0	0	0	0	0	0	0	0	0	0	0	0	0	0	0	0	0	0	0	0	0	0	0	0	0	0	0	0	0	0	0
Barma Grande 6	G156	0	0	0	0	0	0	0	0	0	0	0	0	0	0	0	0	0	0	0	0	0	0	0	0	0	0	0	0	0	0	0	0	0	0	0	0	0	0	0	0	0	0	0	0	0	0	0	0
Grotta del Caviglione	G157	0	0	0	1	0	0	0	0	0	0	0	0	0	0	0	0	0	0	0	0	0	0	0	0	0	0	0	0	0	0	0	0	0	0	0	0	0	0	0	0	0	0	0	0	0	0	0	0
Veneri Parabita 1	G158	0	0	0	1	0	0	0	0	0	0	0	0	0	0	0	0	0	0	0	0	0	0	0	0	0	0	0	0	0	0	0	0	0	0	0	0	0	0	0	0	0	0	0	0	0	0	0	0
Abri Pataud 1/2	G159	0	0	0	0	0	0	0	0	0	0	0	0	0	0	0	0	0	0	0	0	0	0	0	0	0	0	0	0	0	0	0	0	0	0	0	0	0	0	0	0	0	0	0	0	0	0	0	0
[truncated: 167 more columns]

## Sheet: D
Worksheet containing the personal ornaments and attributes of the Aurignacian sites.
Site	Added	Latitude	Longitude	Country	Ornaments	References
Beneito		38.798147	-0.465982	Spain	CLynx, Dentalium, Theodoxus	Iturbe et al., 1993; Soler-Major, 2001
Blanchard		44.993344	1.098848	France	Ancillaria, Aporrhais, Belemnite, Columbella, Conus, Cypraea, Dentalium, Homalopoma, L littorea, L obtusata, L saxatilis, N corniculus, N gibbosulus, N mutabilis, N reticulatus, Natica, Nucella, Urchin, Potamides, Theodoxus, Turritella, BBasketIv, DiademIv, DiademBone, PForkIv	Didon, 1911; Movius, 1995; Peyrony, 1935; Taborin, 1993
Bockstein Hohle		48.554	10.146	Germany	Cbear	Kobl and Conard, 2003
Bockstein Torle		48.554	10.146	Germany	IBovid, RNotchSt, PDropIv, POvoidSt	Hahn, 1972; Kobl and Conard, 2003
Bombrini		43.78396	7.53514	Italy	Aporrhais, Clanculus, Cyclope, Gibbula, Homalopoma, N gibbosulus, N reticulatus, Ocinebrina, Osilinus, Trivia, Turritella	Fiochhi, 1998; Gurioli, 2002
Breitenbach		51.00888	12.9686	Germany	CFox	Hahn, 1972
Cala		39.99693	15.41044	Italy	Astraea, Cantharus, Clanculus, Columbella, Conus, Cyclope, Dentalium, Gibbula, Glycymeris, Haliotis, Homalopoma, Jujubinus, Mitra, N gibbosulus, N incrassatus, N mutabilis, N reticulatus, Natica, Osilinus, Pecten, Phalium, Potamides, Tricolia, Trivia	Fiochhi, 1998; Gurioli, 2002
Caminade Est		44.876	1.257	France	Dentalium	Movius, 1995; Taborin, 1993
Canecaude		43.32583	2.33889	France	CBear	Sacchi, 1986
Castanet		44.99951	1.10156	France	CHyena, CFox, IBovid, IDeer, IFox, Ancillaria, Aporrhais, Charonia, Cypraea, Dentalium, Homalopoma, L obtusata, L saxatilis, N gibbosulus, N incrassatus, N mutabilis, N reticulatus, Natica, Nucella, Phalium, Potamides, Surcula, Turritella, DiademBone, DiademIv, BGIv, BBasketIv, BBasketSt	Peyrony, 1935; Taborin, 1993
Castelcivita		40.48333	15.2333	Italy	Homalopoma	Fiochhi, 1998; Gurioli, 2002
Cavallo		40.15585	17.96092	Italy	Aporrhais, Cardium, Columbella, Cyclope, Dentalium, Glycymeris, Mytilus, N gibbosulus, Natica, Patella, Pecten, Potamides, Trochus, Turritella, Venus, Vermetus	Palma di Cesnola, 1993
Cellier		44.96499	1.02308	France	CWolf, Dentalium, Turritella, L obtusata, N reticulatus, DiademIv, PPointedNotchGIv	Peyrony, 1935; Taborin, 1993; White, 1993; White, 2001
Cioclovina		45.58333	23.13333	Romania	CBear	Beldiman, 2006
Combe		44.933	1.01667	France	Arca, CDeer, IFallowdeer, THuman, L littorea, L obtusata, Natica, N reticulatus, Nucella, Turritella	Henri-Gambier et al., 2004; Movius, 1995; Taborin, 1993
Combe Capelle		44.76667	0.81333	France	Urchin	Taborin, 1993
Combette		43.7935	5.3358	France	Cypraea, Thais	Barge, 1983
Covalejos		43.39488	-3.92778	Spain	CFox, CDeerG, IDeer, L obtusata, PPointedAnt	Sanguino and Montes, 2004
Cueva Morín		43.37686	-3.85795	Spain	CDeer	Corchon, 1986
El Pendo		43.38772	-3.91346	Spain	CDeer, BAsyEloSt, BEloSteatite PEloSt, BBasketSt, BRectanFlatIv	Corchon, 1986
Fanciulli		43.78439	7.53349	Italy	Acanthocardia, Aporrhais, Arca, Cyclope, Cypraea, Dentalium, Glycymeris, N mutabilis, N reticulatus, Nucella, Pecten, Potamides, Cdeer	Barge, 1983; Fiochhi, 1998
Festons		45.3667	0.65	France	Ammonite, Cardium, Urchin, Pecten	Taborin, 1993
Foradada		41.20467	1.58099	Spain	Buccinum, CLynx, Columbella, Glycymeris, Mytylus, Pecten, Theodoxus, Turritella	Casabo and Bernat, 1999
Fossellone		41.26640	13.05419	Italy	CFox, CDeer, BEloSt	Blanc and Segre, 1953
Franchthi	Y	37.42222	23.13139	Greece	N reticulatus, Dentalium, Homalopoma	Perlès, 2019
Fumane		45.50618	10.96664	Italy	Aporrhais, Cantharus, Clanculus, Cyclope, Cypraea, Dentalium, Epitonium, Gibbula, Glycymeris, Homalopoma, Jujubinus, L obtusata, L saxatilis, Mangelia, Mitra, Mytilus, N gibbosulus, N incrassatus, N mutabilis, N reticulatus, Natica, Ocinebrina, Osilinus, Patella, Potamides, Rissoa, Theodoxus, Trochus, Trivia, IDeerG	Fiochhi, 1998; Gurioli, 2002
Garma A		43.43005	-3.6659	Spain	BBasketSt, BTubBone	Arias Cabal and Ontanon Peredo, 2004
Gatzarria		43.13722	-0.91805	France	CFox, CDeer, IIbex, IDeer, IHorse, IFox, BBasketAnt, BBasketIv, BBasketSt, DiademAnt, DiademBone, RSt, BTubBone, PEloAmber, PTrianguloidIv, FishVertebra	Alvarez Fernandez et al., 2004; Saenz de Buruaga, 1991
Geissenklosterle		48.3934	9.7804	Germany	CFox, DiademAnt, DiademIv, BEloIv, BBulgEllDpIv, BBilobateIv, PDropIv, PPyramidalIv, BTubBone, PZoomorphicIv	Conard and Bolus, 2003; Kobl and Conard, 2003
Goyet		50.44556	5.01333	Belgium	CBear, CFox, CDeer, IDeer, IHorse, IDcHorse, IWolf, Lip-plugIv, BEloIv, PEloIv, PDropIv, PEloAnt, ImIHorseBone	Dewez, 1987; Lejeune, 1987; Otte, 1979
Grotte de la Balauzière		43.96778	4.52528	France	Acanthocardia, CDeer, L obtusata, Natica, Osilinus, Phalium, Tapes, Turritella, Venus	Barge, 1983; Fiochhi, 1998
Grotte de la Salpêtrière		43.94	4.56	France	Cardium, Cypraea, Dentalium, N gibbosulus, N mutabilis, Natica, Pecten, Phalium, Potamides	Barge, 1983; Fiochhi, 1998; Taborin, 1993
Grotte des Fours		45.792335	6.089573	France	BTubBone	Movius, 1995
Grotte des Hyènes		47.5911111	3.763333	France	CLion, CWolf, CFox, CDeer, THuman, DiademIv, Natica, Nucella, BBasketIv, BBasketSt	Bon, 2002; Henri-Gambier et al., 2004
Grotte des Pêcheurs		44.40825	4.2073	France	CDeer, Cyclope, Dentalium, Homalopoma, N mutabilis, N reticulatus, Natica, Ringicula, Trivia	Barge, 1983
Grotte du Renne		47.59112	3.76499	France	RProtrusionIv, Crommium, IBear, PEloIv	White, 2001
Hohle Fels		48.37924	9.75413	Germany	CDeer, IIbex, Lip-plugIv, BBulgEllDpIv, BBilobateIv, B8Iv, BDiskIv, BTubIv, PZoomorphicIv	Conard and Bolus, 2003; Kobl and Conard, 2003
Hohlenstein Stadel		48.5167	10.1667	Germany	CFox, PDropIv	Kobl and Conard, 2003
Istallosko		48.11889	20.38278	Hungary	ImCDeerAnt, BEloIv, GRoot	Hahn, 1972
Isturitz		43.3667	-1.19611	France	CHorse, CHyena, CWolf, CBear, CFox, CDeer, IBovid, IDeer, IHorse, IWolf, Thuman, L obtusata, Turritella, VstMtpReindeer, PEllIv, BBasketIv, BBasketSt, DiademBone, PEloAmber, PFlatSt, PRectangIv	Henri-Gambier et al., 2004; de Saint-Périer and Saint-Périer, 1952; White, 1993
Klisura		39.602162	20.611617	Greece	Clanculus, Columbella, Cyclope, N reticulatus, Natica, Ocinebrina, Potamides, Theodoxus, Trochus	Koumouzelis et al., 2001
Kostienki 1		51.385833	39.051667	Russia	CFox, Cyclope, N reticulatus, BWedgeIv, Potamides, Theodoxus	Abramova, 1995; Hahn, 1972; Kozlowski, 1992; Sinitsyn, 1993
Krems		48.41475	15.60157	Austria	Dentalium, PAnthropSt	Neugebauer-Maresch, 1999
Krems-Hundsteig		48.41475	15.60157	Austria	Clanculus, Columbella, Cyclope, Dentalium, Melanopsis	Fiochhi, 1998; Hahn, 1972
L’Arbreda		42.15999	2.74631	Spain	Dentalium, Homalopoma, Pecten, Potamides, Trivia	Maroto et al., 1996
La Chèvre		48	0.38333	France	Nucella, Potamides, BTubBone	Movius, 1995; Taborin, 1993
La Ferrassie		44.95	0.93805	France	Ammonite, Architectonatica, Turritella, CDeer, DiademIv, IBovid, Nucella, Urchin, BTubBone, PPointedAnt	Mouton, 1958; Peyrony, 1934; Taborin, 1993
La Quina		45.5072222	0.292777	France	CHyena, CFox, Colus, IBovid, IHorse, IDcHorse, IWolf, IFox, MolWolf, PremolHorse, L littorea, L obtusata, Turritella	Dujardin et al., 1998; Dupont, 2001; Granger and Leveque, 1997; Henri Martin, 1936
La Rochette		44.767	1.333	France	CLion, CFox, Dentalium, BTubBone	Movius, 1995
La Viña	Y	43.3133333	-5.8251675	Spain	Callista, L littorea, L obtusata, L saxatilis, N reticulatus, Trivia, Turritella, Nucella, Patella, Cerastoderma	de La Rasilla et al. 2020
Langmannersdorf		48.2943	15.8795	Austria	Dentalium	Hahn, 1972; Hahn, 1977
Laouza		43.93485	4.40967	France	Cypraea, Dentalium, N gibbosulus, N mutabilis, N reticulatus, Natica, Trivia	Fiochhi, 1998
Lartet		44.94764	0.9975	France	Glycymeris, N gibbosulus	Movius, 1995; Taborin, 1993
Le Figuier		44.32342	4.54915	France	Glycymeris	Taborin, 1993
Le Flageolet I		44.845	1.0809	France	CFox, Cardium, CDeer, L littorea, BRectanFlatIv	Rigaud, 1982; Taborin, 1993
Le Piage		44.797351	1.36515	France	CFox, TShark, IIbex, IBovid, Ideer	Champagne, 1981
Le Poisson		44.949	0.99656	France	L saxatilis, N reticulatus, Natica, Theodoxus, Trivia	Taborin, 1993
Les Cottés	Y	46.694444	0.843056	France	CFox	Rigaud et al., 2014
Les Rois		45.53538	0.14083	France	CHyena, CWolf, CFox, CReindeer, CDeer, THuman, DiademAnt, IBovid, IHorse, IReindeer, GastMould, Urchin, BBasketIv, BTubBone, PPointedAnt	Mouton, 1958
Les Vachons		45.5167	0.1167	France	CWolf, CFox, Colus, CDeer, Dentalium, IDeer, IWolf, Natica, Nucella, Ostrea, Pecten	Bouyssonie and de Sonneville-Bordes, 1957; Taborin, 1993
Lommersum		50.7	6.804	Germany	PDropIv, PConIv	Hahn, 1989
Mladeč		49.705305	17.01723	Czechia	CWolf, CBear, DiademBone, IBeaver, IHorse, IMoose, VstMtpReindeer	Hahn, 1972; Oliva, 1993; Svoboda, 2000
Mochi		43.78406	7.53478	Italy	Acanthocardia, Aporrhais, Arca, Astraea, Callista, Charonia, Clanculus, Conus, Cyclope, Cypraea, Dentalium, Epitonium, Fusus, Gibbula, Glycymeris, Haliotis, Homalopoma, Jujubinus, L obtusata, L saxatilis, Mitra, Mytilus, N gibbosulus, N incrassatus, N mutabilis, N reticulatus, Natica, Nucella, Nummulite, Ocinebrina, Osilinus, Ostrea, Patella, Pecten, Potamides, Strombus, Trivia, Turritella, BBask…	Barge, 1983; Stiner, 1999
Mollet		42.1619	2.74647	Spain	Ideer	Maroto et al., 1996
Muralovka		47.266666	38.666666	Russia	CFox	Hahn, 1972
Ohaba-Ponor		45.8	23.5	Romania	CFox	Beldiman, 2006
Otero		43.35252	-3.52356	Spain	CFox, CDeer, IIbex, IDeer	Corchon, 1986
Pasquet		44.933	1.01667	France	L obtusata, N gibbosulus, N mutabilis, Nucella, Turritella	Soler i Masferrer, 1981; Soler i Masferrer, 1982
Patary		44.77416	0.81333	France	CBear	Movius, 1995
Pataud		44.93793	1.01205	France	FemurIbex, CLion, CFox, CDeer, DiademBone, HumFox, IBovid, IWolf, L littorea, MtpFox, VstMtpReindeer, Pecten, BBasketIv, PhalFox, PhalReindeer, PRectangIv, Rhynchonella	Brooks, 1995; Taborin, 1993; Vercoutere, 2004
Peyrony		44.55917	0.89806	France	CDeer, CFox, Dentalium, Turritella, Pecten	Morala, 1981; Morala, 1982
Pont-Neuf		45.59555	0.13972	France	Pecten	Movius, 1995
Prince		50.48333	4.8	Belgium	IDeer, POgivalIv	Dewez, 1987; Lejeune, 1987; Otte, 1979
Princesse		50.4825	4.951667	Belgium	CDeer, RIv, PTrapNotchIv, PTrapNotchAnt	Dewez, 1987; Lejeune, 1987; Otte, 1979
Reclau Viver		42.16269	2.74734	Spain	CDeer, FemurIbex	Soler i Masferrer, 1981; Soler i Masferrer, 1982
Régismont		43.3167	3.0833	France	Acanthocardia, Glycymeris, Phalium	Fiochhi, 1998
Roc de Combe		44.767	1.333	France	CLynx, CFox, IBovid, FishVertebra	de Sonneville-Bordes, 2002
Rothschild		43.6361	3.3671	France	Ammonite, Aporrhais, Cardium, Columbella, CDeer, Cyclope, Cypraea, Dentalium, Glycymeris, L littorea, L obtusata, Mitra, N gibbosulus, N mutabilis, N reticulatus, Natica, Nucella, Ocinebrina, Patella, Pecten, BBasketSt, Phalium, Potamides, Theodoxus, Trivia, Turritella	Barge, 1983; Fiochhi, 1998; Taborin, 1993
Ruth-Pagès		44.97888	1.03999	France	CWolf, CFox	Movius, 1995
Saint-Césaire		45.75389	-0.63833	France	CDeer, IBovid, Turritella	Morin, pers. comm
Sandalja		44.880789	13.890574	Croatia	CBadger, CDeer, IDeer	Karavanic, 2003
Senftenberg		48.43333	15.55	Austria	Dentalium, Turritella	Hahn, 1972; Hahn, 1977
Siouren		44.636456	34.023163	Ukraine	Aporrhais, CDeer, IBeaver, Theodoxus	Abramova, 1995; Kozlowski, 1992
Sirgenstein		48.3853	9.7617	Germany	BBulgEllDpIv	Kobl and Conard, 2003
Solutré		46.2974	1.72	France	BBasketIv, BDiskIv	Connet, pers. comm
Souquette		45.00067	1.09953	France	Ammonite, CHyena, CFox, CDeer, IBovid, L littorea, L obtusata, L saxatilis, N gibbosulus, N mutabilis, N reticulatus, Natica, Nucella, Urchin, BBasketIv, BTubBone, Potamides, PPointedDecIv, PSplitAnt, Trivia	Barbujani, 1990; Bar-Yosef and Valla, 1991; Bon, 2002; Delage, 1938; Taborin, 1993; White, 2001
Sous-le-Roc		44.9255	0.90235	France	L obtusata, N reticulatus, Turritella	Movius, 1995
Sous-les-vignes		44.48333	0.93333	France	Cdeer, Cfox, Homalopoma, Trivia	Quintard, 1994
Spy		50.47977	4.67407	Belgium	CFox, CDeer, IWolf, IBoar, RIv, Lip-plugIv, BEloIv, B8Iv, PDropIv, BEllFlatNotchIv, BDiskIv, BDiskBlSt, BTubIv, BTubBone	Dewez, 1987; Lejeune, 1987; Otte, 1979
Stajnia	Y	50.616111	19.484444	Poland	Ivory Decorated side	Talamo et al., 2021
Tournal		43.3167	2.8833	France	Acanthocardia, CBear, CDeer, Cyclope, Dentalium, L obtusata, Natica	Fiochhi, 1998; Sacchi, 1986; Taborin, 1993
Trou de la Mère Clochette		47.13027	5.57055	France	IBearG, BRectanFlatIv, PZoomorphicIv	Desbrosses, 1984; Monnier, pers. momm
Trou Magrite		50.221384	4.913872	Belgium	CFox, CDeer, IDeer, Crommium, RIv, B8Iv	Dewez, 1987; Lejeune, 1987; Otte, 1979
Tuc d’Audoubert		42.94838	1.13	France	BBasketAnt	Pastoors, pers. comm
Tuto de Camalhot		43.0104	1.6285	France	Buccinum, CFox, CDeer, Dentalium, DiademAnt, DiademIv, IBovid, L littorea, L obtusata, L saxatilis, N gibbosulus, N mutabilis, Pecten, BBasketIv, BBasketSt, BTubBone, POvoidDecIv, PPointedIv, Turritella	Bon, 2002; Taborin, 1993; Vezian and Vezian, 1996
Vogelherd		48.556111	10.1905	Germany	CDeer, BTubBone, PTrapNotchIv, PZoomorphicIv	Conard, 2003; Kobl and Conard, 2003
Wildscheuer		50.421	8.137	Germany	CWolf, IHorse, POvoidSt	Terberger, 1993
Willendorf		48.323	15.399	Austria	Dentalium	Kozlowski, 1992

## Sheet: E
Worksheet containing the personal ornaments and attributes of the Gravettian sites.
Site	Altered	Added	Latitude	Longitude	Country	EarliestDateBP	LatestDateBP	Chronosource	Ornaments	References
Aitzbitarte III			43.12611	-1.8905	Spain	20959	19961	Sumprob	Fox canine, Tubular bone bead, Neritina picta	Altuna et al. 2013
Amalda			43.24	-2.258611	Spain	34259	29798	C14	L. obtusata, N. lapillus	Álvarez-Fernández and Avezuela, 2013
Amiens-Renancourt	Y		49.9	2.3	France	26171	25385	Sumprob	Red deer Canine, L. obtusata, Ampullina sp., Turritella mould, Chalk ring	Paris et al. 2013, 2017
Antoliñako Koba			43.368056	-2.652222	Spain	32037	26455	AMS	C. elaphus canine, Cylindrical Ivory beads	de Gopegui, 2012
Ardales			36.872778	-4.828889	Spain	33255	25990	C14	Antalis sp., Trivia sp., Thylaeodus sp., Theodoxus sp.	Cantillo-Duarte, 2023
Arene Candide	Y		44.161785	8.326371	Italy	27879	27292	C14	Asymmetric ivory pendant, C. elaphus canines, Cypraea sp., T. neritea/pellucida, bilobated ivory pendant, Echinoidea Class	Mussi 1990, Mussi 2001, Pettitt et al. 2003, Taborin 1993
Avdeevo		Y	56.1715	32.2394	Russia	.	.	.	Fox canine, wolf canine, bear canine, ivory diadem	Abramova 1995; Lisitsyn, 2009
Baousso da Torre 1	Y		43.78354	7.53619	Italy	29790	28875	Stratigraphy	T. neritea/pellucida, Cypraea sp., C. elaphus canines, Buccinum sp.	Mussi et al 1989 ,Mussi 1986, 2001, Formicola 1988 Vilotte and Henry-Gambier 2010, Pettitt 2011, Vilotte et al. 2011, Taborin 1993
Baousso da Torre 2	Y		43.78354	7.53619	Italy	29790	28875	Stratigraphy	T. neritea/pellucida, Cypraea sp., C. elaphus canines, bear canine, Buccinum sp., Tritia reticulata, Cerithium sp., Cardium sp., T. incrassatus	Formicola 1988, Pettitt 2011, Vilotte et al. 2011, Alverez-Fernandez 2011, Taborin 1993
Barma Grande 2			43.73387	7.53523	Italy	30738	29999	Stratigraphy	T. neritea, C. elaphus canines, fish vertebrae, Bilobated ivory pendants, Asymmetric ivory pendant, Cypraea sp.	Mussi 1986, Formicola 1988, 1989, Orantini et al 2011
Barma Grande 3			43.73387	7.53523	Italy	30738	29999	Stratigraphy	T. neritea, C. elaphus canines, fish vertebrae, Bilobated ivory pendants, Asymmetric ivory pendant, N. lapillus.	Mussi 1986, Formicola 1988, 1989, Orantini et al 2011
Barma Grande 4			43.73387	7.53523	Italy	30738	29999	Stratigraphy	T. neritea/pellucida, C. elaphus canines, fish vertebrae, bilobated ivory pendants, Asymmetric ivory pendant	Mussi 1986, Formicola 1988, 1989, Orantini et al 2011
Barma Grande 5			43.73387	7.53523	Italy	30852	27680	Stratigraphy	T. neritea/pellucida, C. elaphus canines, fish vertebrae, Asymmetric ivory pendant	Mussi 1986, Formicola 1988, 1989, Orantini et al 2011
Barma Grande 6			44.161785	7.53523	Italy	30852	27680	C14	T. neritea/pellucia	Formicola 1989, et al. 2004, Orantini et al. 2011
Baume Perigaud			45.7	3.93125	France	.	.		C. rustica, Patella sp., Dentalium sp.	Taborin 1993, Onoratini et al. 2010
Beneito			38.779722	-0.436111	Spain	.	.	.	Melanopsis sp., Pecten sp., Theodoxus sp.	Mayor, 2019
Bermeja		Y	37.558518	-1.479969	Spain	.	.	.	Glycymeris sp.	Martinez 2015
Bolinkoba			43.125278	-2.638333	Spain	.	.	.	Nassarius sp., L. obtusata, L. saxatilis, N. lapillus, Trivia sp., L. lurida	Álvarez-Fernández and Avezuela, 2013
Bouverie		Y	43.4736	6.56667	France	.	.	.	Stone pendant	Carciumaru, 2022; Bazile, 2007
Brillenhohle			48.3934	9.7782	Germany	31491	29719	C14	Symmetrical ivory pendants, fox canines, tubular bone beads	Conard and Moreau 2004
Brinzeni			47.86944	27.15951	Republic of Moldova	29152	27996	C14	Horse incisor, Fishtail Ivory pendant	Carciumara et al. 2019,
Brno II	Y		49.1951	16.6068	Czech Republic	28380	27380	C14	Antalis/Dentalium, stone rings, Ivory discs, Ivory ring, Bone ring	Oliva 2000a, Riel-Salvatore and Clark 2001, Svoboda, Ložek, and Vlček 1996, Pettitt and Trinkaus 2000, Dockalova and Vancata 2005, Oliva (pers. comm., 2021)
Buran-Kaya			45.02	34.42	Ukraine	36095	34395	C14	Symmetrical ivory pendant, Rectangular Ivory Pendant, Theodoxus sp., fox canine, C. elaphus canine	Pean et al., 2013, Prat et al., 2011, Yanevich et al., 2009
Caldeirão			39.646943	-8.416112	Portugal	30227	29523	.	Aporrhais sp., L. obtusata, Sparus auratus, Semicassis sp.	Zilhão et al. 2021
Caviglione			43.78411	7.53493	Italy	34353	31750	Stratigraphy	T. neritea/pellucida, C. elaphus canines, bone pin	Mussi 1986, Formicola and Holt 2015
Cioarei Cave			44.3192	23.01505	Romania	28491	25352	C14	Stone pendant, Bear phlanage	Cârciumaru et al. 2000
Climauti			48.111	27.6125	Republic of Moldova	25060	23878	C14	Ivory bracelets, Cerithium vulgatum, Tritia reticulata, Tubular bone beads,	Carciumara et al. 2019, Borziac et al. 2007
Coímbre B		Y	43.326631	-4.687566	Spain	28755	27888	C14	L. obtusata	Álvarez-Fernández, 2017
Comte			38.7	-0.045	Spain	29735	27835	C14	N. lapillus, Glycimeris sp., Theodoxus sp., T. neritea, Pecten sp.	Casabo et al. 2017
Cosauti	Y		48.216666	28.2833333	Republic of Moldova	20509	16851	C14	Stone pendant, C. elaphus canine, Ivory bracelet, Amber pendant, fossil coral bead, Fox canines	Carciumara et al. 2019, Noiret 2004
Cro-Magnon			44.9333	1.016666	France	32752	31126	C14	L. littorea, N. lapillus, Turritella sp., L. obtusata, Colus sp., C. elaphus canine, bovid incisor, Symmetric ivory pendant, Elongated ivory pendant	Henry-Gambier 2002, Taborin 1993, Pettitt 2011
Cueto de la Mina			43.430556	-4.861667	Spain	31671	29840	AMS	L. obtusata	del Sella, R.V.,1916, Fernández, 2007.
Cueva Morín			43.371778	-3.849444	Spain	25764	24134	C14	Patella sp., L. obtusata, Nassarius sp., Cardium sp. Crassostrea sp., Ostrea sp.	Álvarez-Fernández and Avezuela, 2013, Bradtmöller, 2015
Dolní Věstonice 13	Y		48.8666	16.6437	Czech Republic	31240	31035	C14	Symmetric ivory pendant, fox canine, wolf canines, Melanopsis sp.	Alt et al. 1997. Laznickova-Galetova 2015, Svoboda 2007, Formicola et al 2001, Trinkaus 2005, et al 2001
Dolní Věstonice 14			48.8666	16.6437	Czech Republic	31145	30866	C14	fox canine, wolf canines	Alt et al. 1997, Svoboda 2007, Formicola et al 2001, Trinkaus et al 2001, Klima 1991
Dolní Věstonice 16			48.8666	16.6437	Czech Republic	31079	29184	C14	Fox canines	Svoboda 1991, Pettitt 2011, Svoboda 2007
Dolní Věstonice 4		Y	48.8666	16.6437	Czech Republic	30000	26000	C14	Fox canines	Trinkaus et al. 2009, Pettitt 2011, Svoboda 2007, Dockalova and Vancata 2005
Dolní Věstonice I	Y		48.88031	16.672	Czech Republic	.	.	.	Fox canine, fox incisor, wolf canine, wolf incisor, wolf molar, bear incisor, Conus sp., Vermetus sp., Naticidae Family, Pirenella sp., Pecten sp., Antalis/Dentalium, Cerithium sp., Melanopsis sp., Stone Ring, Anthropomorphic ivory Bead, Ivory Breast Bead, Ivory Cylindrical Bead, Stone Pendant, Turris sp., Terebralia sp., fox molar	Laznickova-Galetova, 2015, 2019, Sazelova and Hromadova 2020
Dolní Věstonice II		Y	48.88031	16.672	Czech Republic	.	.	.	Fox canine, Red deer canine, wolf incisor, wolf molar, Pirenella sp., Antalis/Dentalium, Melanopsis sp. Venus sp. Stone pendant, Terebralia	Svoboda et al. 2015
Duruitoarea Veche			48.216666	27.26	Republic of Moldova	29647	27231	C14	Asymmetrical, Belemnite pendant, C. elaphus canine	Carciumara et al. 2019, Chiraca and Borziac 1995
El Cuco			43.38445	-3.2422	Spain	26094	25262	C14	Acanthocardia sp., Ostrea sp., L. littorea, P. lineatus, N. lapillus, Patella sp., Turritella sp., C. nemoralis, Cochlostoma sp., C. aspersus, H. itala, Osteophorella buveinieri, Antalis sp., Goose barnacle, L. obtusata	Gutierrez-Zugasti et al. 2013
El Pendo		Y	43.3877	-3.91346	Spain	.	.	.	Red deer canine	Álvarez-Fernández, 2006
Fanciulli 4		Y	43.78439	7.53349	Italy	28584	27805	C14	T. neritea/pellucida, C. elaphus canines	Mussi 2001, Formicola 1988, Formicola and Holt 2015, Taborin 1993
Fanciulli 5	Y		43.78439	7.53349	Italy	28584	27805	Stratigraphy	T. neritea/pellucida	Mussi 2001, Formicola 1988, Formicola and Holt 2015, Taborin 1993
Fanciulli 6	Y		43.78439	7.53349	Italy	28584	27805	Stratigraphy	T. neritea/pellucida, C. elaphus canines	Mussi et al 1989, Mussi 1986, 2001, Formicola 1988, Formicola and Holt 2015, Taborin 1993
Finca de Doña Martina		Y	38.0787	1.49031	Spain	.	.	.	Trivia sp. Pecten sp. Antalis/Dentalium, T. incrassatus	Martinez 2015
Florestan		Y	43.7339	7.53523	Italy	.	.	.	Stone pendant	Carciumaru, 2022, Malerba et al. 1991
Foradada			36.76194	1.58099	Spain	31095	30427	C14	H. sanguineum, T. reticulata, T. neritea, Nassarius sp., B. reticulatum, Turritella sp., N. lapillus, Antalis sp.	Garcia-Argudo et al. 2018, Morales et al. 2019
Fourneau du Diable			45.166668	0.633333	France	.	.	.	Bone pendant, Trivea sp., Pecten sp,	Baumann et al. 2015, Vignoles et al. 2019
Franchthi			37.42222	23.13139	Greece	24824	23040	C14	H. sanguineum, T. neritea, Antalis sp., C. rustica	Perles 2019, Jacobson et al. 1987
Gachettes		Y	43.4736	6.56667	France	.	.	.	Stone pendant	Carciumaru, 2022, Escalon de Fonton, 1979; Bazile, 2007
Gagarino		Y	53.3396	39.7018	Russia	.	.	.	Fox canine, fox incisor, Spirifer sp., Imitation Deer Canine in Ivory	Abramova 1995; Lisitsyn, 2009
Gargas	Y		47.59112	0.54222	France	25960	25618	C14	L. obtusata, L. littorea, P. vulgaris, N. lapillus, T. monacha, N. fluviatilis, N. picta, P. plicata, Bovid incisors, C. elaphus canine, Horse incisor, Herbivore incisors, Fox canines, Bear Incisor, Bear Canine, Lynx canine	San Juan-Foucher and Foucher 2008, San Juan-Focuher et al. 2012
Garma A			43.43005	-3.6659	Spain	27566	24286	C14	L. obtusata, Trivia sp., L. saxatilis, L. littorea, N. lapillus, T. reticulata, Neritidae sp.	Alverez-Fernandez 2007
Geissenklosterle			48.37924	9.7804	Germany	.	.	.	Symmetrical ivory pendants, Glycymeris sp., fox canines, bear canine, ammonite	Conard and Moreau 2004, Moreau 2010
Goyet	Y		50.4886	5.01333	Belgium	29186	27926	C14	G. plicatum, P. convexa, Turritella mould	Moreau 2003, Touzé et al 2017, Otte and Noiret 2007
Gran de Santa Linya			38.6889	0.81278	Spain	30955	30075	C14	T. reticulata, C. rustica, Trivia sp.	Sanchez-Martinez et al. 2020
Grotte du Renne			47.59112	3.76499	France	25805	25110	C14	Ampullina parisiensis, Eocyprea dollfi, Dentalium sp., Neritea sp.	Vanhaeren et al., 2019, Higham et al. 2010
Grotte du Trilobite		Y	47.5908	3.76306	France	.	.	.	Bear canine	Peschaux, 2021.; Klaric 2007; Goutas, 2013
Grub-Kranawetberg			47.1863	16.83389	Austria	29896	28211	C14	Symmetrical ivory pendant, Elongated ivory pendant, Bilobated ivory pendant	Antl-Weiser 2008, Antl and Fladerer 2002, Nigst and Antl-Weiser 2012
Gura Cheii-Râşnov Cave			46.916667	25.51417	Romania	24577	24061	C14	Fox canine, C. elaphus incisor	Cârciumaru 2008, Nicolăescu-Plopşor et al. 1962, Cârciumaru et al. 2012
Hohle Fels			48.37924	9.75413	Germany	35358	32012	C14	Fox canine, Symmetrical ivory pendants, Dentalium sp., Glycymeris sp., Bear Incisor, Notched Bear incisor, notched herbivore humerus, wolf canine, hyena canine, horse incisor	Conard and Moreau 2004, Conard 2003, Taller and Conard 2019
Isturitz			43.3667	-1.19611	France	.	.		S. saburon, L. littorea, L. obtusata, S. haemastoma, Colus sp., Cardium sp., Pecten sp., Chlamys sp., Neptunea sp., N. lapillus, Patella sp., Jet pendant, Stone pendant	Taborin 1993, Calvo et al. 2019
Jaksice II			38.7	-0.045	Poland	26303	24430	C14	Neritidae sp.	Wilczynski et al. 2015
Khotylevo II		Y	53.34	34.1189	Russia	.	.	.	Fox canine	Zavernyaec 2001; Lisitsyn 2009
Kostenki 1		Y	51.3957	39.0384	Russia	.	.	.	Fox canine, wolf canine, Cerithium sp., Stone pendant, Bone pendant	Abramova 1995; Lisitsyn, 2009
Kostenki 13		Y	51.3957	39.0384	Russia	.	.	.	Fox canine, Stone pendant	Abramova 1995; Lisitsyn, 2009
Kostenki 14/1		Y	51.3957	39.0384	Russia	.	.	.	Asymmetrical ivory pendant, Pyramidal Ivory Pendant, Conical ivory pendant	Abramova 1995; Lisitsyn, 2009
Kostenki 21/3			51.385833	39.051667	Russia	27711	19364	Thermoluminesce	Symmetrical ivory pendants, C. elaphus canine	Reynolds et al. 2019, Arslanov and Svenhentez 1993
Kostenki 4			51.3957	39.051667	Russia	29994	26470	C14	Perf Fibula, Tubular bone beads, Stone pendant, Bilobated ivory beads	Lisitsyn 2019
Kostenki 8			51.385833	39.051667	Russia	34016	25347	Sumprob	Tubular bone beads, Symmetrical ivory pendants	Lisitsyn 2019, Sinitsyn and Hoffecker 2006
Krakow Spadzista			39.76	19.89722	Poland	29512	28279	C14	Bear incisior	Wilczynski et al. 2015
Krems-Hundssteig			50.47977	15.60157	Austria	31682	30003	C14	T. neritea	Alverez-Fernanez 2006, 2011, Thomas et al 2016, Wisniewski et al 2015, Neugebauer-Maresch 2008
Krems-Wachtberg			48.3024	15.59934	Austria	31104	30405	C14	wolf incisor, fox incisor, ivory pins, Pecten sp.	Simon et al. 2014
Krems-Wachtberg 1A			48.41491	15.59934	Austria	31104	30405	C14	Symmetric ivory pendant	Einwogerer et al. 2006, Handel et al. 2008, Thomas et al 2016, Simon et al. 2014, Teschler-Nicola et al. 2020
Krems-Wachtberg 1B			48.41491	15.59934	Austria	31104	30405	C14	Theodoxus sp., Fox Incisor	Einwogerer et al. 2006, Handel et al. 2008, Thomas et al 2016, Simon et al. 2014, Teschler-Nicola et al. 2020
Krems-Wachtberg 2			48.41491	15.59934	Austria	31104	30405	C14	Ivory pin	Einwogerer et al. 2006, Handel et al. 2008, Thomas et al 2016, Simon et al. 2014, Teschler-Nicola et al. 2020
La Bergerie			50.57	6.06	France	25747	24472	C14	Thericium sp., Natica sp., Murex sp., Bovid incisor,	Taborin 1993, Clottes et al. 1990
La Boja		Y	38.0787	1.48977	Spain	.	.	.	Antalis/Dentalium, S. viridis	Lucena et al. 2012, Martinez 2015
La Ferrassie			44.95	0.938056	France	27231	25234	C14	N. lapillus, L. obtusata, Patella sp., Architectonia sp., Urchin	Taborin 1993, Talamo et al. 2020, Bosselin 2002
La Fuente del Salin			41.92722	-4.4833	Spain	27200	26451	C14	Trivia sp., L. obtusata	Zugasti et al. 2012, Alverez-Fernandez 2007
La Grande Grotte		Y	47.5917	3.76667	France	.	.	.	Symmetrical ivory pendant	Girard M., Baffier D. 2003, David et al. 2001
La Gravette			44.8	1.00	France	.	.		L. obtusata, L. littorea, L. saxatilis, Turritella sp., N. lapillus, Patella sp., Pecten sp., Urchin	Taborin 1993
La Rochette 1		Y	44.416	4.717	France	28037	27444	C14	Horse incisor	Coste 2016, Bosinski 1990, Henry-Gambier 2008
La Roque-Saint-Christophe			44.97888	1.04585	France	.	.	.	L. obtusata, Dentalium sp.	Taborin 1993, Goutas 2016
La Viña			43.3133333	-5.8251675	Spain	34181	27756	Sumprob	L. littorea, L. saxatilis, N. lapillus, T. reticulata, Trivia sp., Turritella sp., Cerastoderma sp., Pecten sp., Antalis sp.	de La Rasilla et al. 2020
Labattut	Y		44.7528	1.10864	France	33000	30000	Stratigraphy	L. obtusata, L. saxatilis, N.lapillus, Trivia sp., C. chione, Glycymeris sp., Belemite pendant	Taborin 1993, Goutas 2016
Lagar Velho I			39.75527	-8.73527	Portugal	26691	25778	C14	L. obtusata, C. elaphus canines	Duarte et al. 1999, Vanhaeren and d'Errico 2005, Pettitt 2011, Zilhao 2005
Lapa do Picareiro			48.07212	-8.652	Portugal	26210	25809	C14	L. obtusata, C. elaphus canine	Bicho et al. 2015, Haws et al. 2020
Laraux			45.04056	0.7166667	France	27188	24511	C14	Cardium sp., Pecten sp.	Taborin 1993, Bosselin 2002
L'Arbreda			42.16269	2.74631	Spain	24844	23776	C14	C. elaphus canine, Pecten sp., Cardium sp.	Soler et al. 2013, Fullola et al. 2007
Las Palomas		Y	37.5986	-1.31933	Spain	.	.	.	Antalis/Dentalium, Glycymeris sp.	Martinez 2015
Laugerie-Haute			44.94564	1.00146	France	28873	26517	C14	Urchin	Taborin 1993, Goutas 2016, Verpoorte et al. 2019
Laussel			44.7528	1.10864	France	.	.	.	T. reticula, Neritedae sp., N. lapillus, Turritella sp., Dentalium sp., Ammonite. C. elaphus canine	Taborin 1993, Simonet 2017, Lila Geiss pers. Comm.
Le Blot			45.166668	3.483333	France	27197	26732	C14	Anthropomorphic bone pendant	Chauviere 2012, Rodiere 2011
Le Facteur			44.95883	1.03121	France	29177	26772	C14	Trivia europea, Dentalium sp.	Taborin 1993, Klaric 2007
Le Flageolet	Y		45.00	1.091111	France	28148	27997	C14	Horse incisor, bovid Incisor, Naticidae Family, Vitta luteofasciata, Pecten sp., Antalis/Dentalium, Nucella lapillus, Stone Pendant, Wolf Phalange, Cardiidae sp.	Taborin 1993, Klaric 2007
Le Marronnier 1		Y	44.3072	4.47333	France	.	.	.	Tritia neritea/pellucida, Glycymeris sp.	Coste 2016, Henry-Gambier 2008
Le Poisson			44.949	0.99656	France	.	.	.	T. neritea, Dentalium sp.	Taborin 1993
Les Bossats			44.93793	2.66154	France	31822	29970	C14	Ampullina sp.	Lacarriere et al. 2015
Les Cendres			41.2225	0.152185	Spain	32960	25391	Sumprob	Dentalium sp., Glycymeris sp., L. obtusata, C. elaphus canine, Herbivore incisor, Lynx canine, Theodoxus sp.	Villaverde and Roman 2004, Villaverde et al. 2019
Les Pêcheurs			45.3829	4.2073	France	28521	25869	Lithics	Ringicula auriculata, T. neritea, Trivia sp., T. reticulum, Dentalium sp., Natica millepunctata	Taborin 1993, Bazile 2007, Evin et al. 1994
Les Rideaux		Y	43.2308	0.654722	France	.	.	.	Buccinum sp., Cypraea sp., Tucentona sp.	Saint-Périer 1912c
Les Rochers de l'Acier			44.95546	1.10034	France	.	.	.	N. lapillus	Taborin 1993
Les Vachons			45.5167	0.1167	France	.	.	.	Human molar grooved, Dentalium sp.	Taborin 1993, Le Mort 1981, Vercoutere et al. 2008
Mainz-Linsenberg			37.42222	8.25784	Germany	24795	22255	C14	Symmetrical ivory pendants, Asymmetrical ivory pendants, Jet pendant, Potamides sp, H. sanguineum	Alverez-Fernandez 2003, Bosinki et al. 1995
Maisières Canal		Y	50.4903	3.96277	France	.	.	.	Ivory pin	Peschaux, 2021
Mamutowa		Y	50.1706	19.8058	Poland	.	.	.	Symmetrical ivory pendant	Otte, 1981; Martina pers. comm.
Masnaigre			44.948	1.10613	France	.	.	.	Turritella sp., Dentalium sp.	Taborin 1993
Mezhirich		Y	49.625	31.4317	Ukraine	.	.	.	Bovid incisor, bear incisor, Amber pendant, Ivory pin, Ivory Brooch	Abramova 1995, Haeserts et al. 2004
Mitoc-Malu Galben			45.10827	27.036	Romania	31847	27146	C14	Stone pendant, Herbivore diaphysis	Noiret 2004, Carciumara et al. 2019, Beldiman and Sztancs 2008
Mochi			39.9994	7.53478	Italy	27163	26720	C14	H. sanguineum, Dentalium , C. corallinus, Jujubinus, Monodonta, Astrea, L. obtusata, L. littorina, Turritella sp., Vermetus sp., Architectonica sp., Fusinus sp., Cerithium sp., Trivia sp., Naticarius sp., Ocinebrina, Anachis sp., T. neritea, Nassarius, Chlamys sp., C. elaphus canine, Notched C. elaphus canine, Tubular bone bead	Stiner 1999, Kuhn and Stiner 1998, Douka et al. 2012
Mollet III			42.15999	2.74647	Spain	26957	23675	C14	C. elaphus canine, Fish vertebrae, Potimades sp., Acanthocardia sp. Glycymeris sp., N. lapillus, S. saburon, C. scrobiculata, T. neritea, H. sanguineum, Tarantinaea lignaria, Turritella sp., Dentalium sp.	Soler et al. 2013, Rufi et al. 2017
Molodova V			52.85	27.18321	Ukraine	28042	27214	C14	Anthropomorphic ivory pendant, Cardium sp., Fox canine	Carciumara et al. 2019, Noiret 2004, Abramova 1995
Morceguillos			37.209768	-2.039199	Spain	.	.	.	L. obtusata	Álvarez-Fernández and Avezuela, 2013
Nerja			42.1619	-3.8456	Spain	29711	27845	C14	Goose Barnacle, L. obtusata, Theodoxus sp. Dentalium sp.	Aristu et al. 2011, Jordá et al. 2010
Obere Klause			47.39	13.66	Germany	.	.	.	Symmetrical ivory pendant	Vercoutère and Wolf 2018
Oblazowa			50.14305	20.126	Poland	41492	31069	Sumprob	Conus sp., Fox canine, Symmetrical ivory pendants	Valde-Nowak, 2015
Ollersdorf/Heidenberg			48.4467	16.1642	Austria	30006	29322	C14	Glycymeris sp.	Antl-Weiser 2008
Ostuni 1			40.72894	17.57849	Italy	29208	27843	C14	T. neritea/pellucida, Cypraea sp., Trivia sp., Columbella sp., C. elaphus canines, L. lurida	Coppola and Vacca 1995, Nava et al. 2017, Ronchitelli et al. 2015
Ostuni 2	Y		40.72894	17.57849	Italy	29208	27843	Stratigraphy	Red deer canine, T. neritea/pellucida, L. lurida	Nava et al. 2017, Ronchitelli et al. 2015, Chakroun et al. 2018, Giacobini 2006
Paglicci II			41.654	15.615192	Italy	29938	28005	C14	C. elaphus canines, L. lurida	Mussi 2001, Riel-Salvatore and Clark 2001, Ronchitelli et al 2015
Paglicci III			41.654	15.615192	Italy	28598	26412	Stratigraphy	C. elaphus canine, Pecten sp.	Mussi 2001, Riel-Salvatore and Clark 2001, Ronchitelli et al 2015
Pair-non-Pair			44.46	0.50833	France	.	.	.	L. littorea, Neritdae sp., Turitella sp.	Taborin 1993
Pataud	Y		44.93793	1.01205	France	31310	28360	C14	Fox canine, Red deer canine, wolf canine, wolf molar, Badger canine, Bovid incisor, Ibex/Reindeer Incisor, bear incisor, Human tooth, Echinoidea Class, L. obtusata, L. littorea, Nucella lapillus, Cerithium sp., Tubular bone Bead, Ivory Rods, Bone Pendant, Euspira sp.	Vercoutere 2004, Vercoutere et al. 2008, Sazelova and Hromadova, 2020
Pataud 1/2		Y	44.93793	1.01205	France	27583	25185	C14	Echinoidea Class, Small Rectangular Ivory Pendant	Chiotti et al. 2015
Paviland	Y		51.64245	-4.2833	United Kingdom	34470	29508	C14	Ibex/Reindeer Canine, L. obtusata, Ivory rods, Ivory disc	Aldhouse-Green and Pettitt 1998, Jacobi and Higham 2008, Taborin 1993
Pavlov I			51.31119	16.667	Czech Republic	29233	27588	Sumprob	Fox canine, Fox incisors, wolf canine, wolf incisor, wolf molar, elk Incisor, bear canine, human tooth, Conus sp., Ringiculina auriculata, Semicassis saburon, Homalopoma sanguineum, Cypraea sp., Melanopsis sp., Ancillaria sp., Ivory Diadem, Fish Vertebrae, Stone ring, Ivory disc, Owl shaped ivory pendants, Zoomorphic ivory Pendant, Bilobated ivory Pendant, Elongated Ivory Pendant, Ivory pin, Ivor…	Hussain 2019, Sazelova and Hromadova, 2020
Pavlov II		Y	51.3112	16.667	Czech Republic	.	.	.	wolf canine, conus sp., Antalis/Dentalium, Turritella sp., Melanopsis sp., stone pendant, Terebralia sp.	Carciumaru, 2022
Pavlov VI		Y	51.3112	16.667	Czech Republic	.	.	.	Fox canine, Stone pendant	Carciumaru, 2022
Petit-Puyrousseau			45.183333	0.7167	France	.	.	.	N. lapillus	Taborin 1993
Poiana Cireşului-Piatra Neamţ			51.3957	26.316667	Romania	28034	21059	C14	Stone pendant, Wolf canine, C. elaphus canine, Fox canine, Dentalium sp., T. neretia, Potamides sp., L. naticoides, L. apertus, H. sanguineum	Cârciumaru et al. 2016, Nitu et al. 2019, Cârciumaru et al. 2019
Předmostí		Y	49.4603	17.4236	Czech Republic	.	.	.	Fox canine, wolf canine, bear incisor, Antalis/Dentalium, Cardium sp., Cypraea sp., Stone ring, Bilobated ivory pendant, Symmetrical ivory pendant, Stone pendant, Terebralia sp.	Carciumaru, 2022, Valoch, 2013
Pushkari			51.548	33.233333	Ukraine	27000	23000	C14	Symmetrical ivory pendant, Ivory rod	Demay et al. 2021
Rainaude 1		Y	43.4736	6.56667	France	.	.	.	Stone pendant	Carciumaru, 2022; Onoratini et al. 2010; Bazile, 2007
Reclau Viver			42.16269	2.74734	Spain	.	.	.	Perf C. elaphus femur, C. elaphus incisor, Felis canine	Soler et al. 2013, Rufi et al. 2020, Pericot et al. 2020, García-Argudo 2020 pers. Comm.
Roc de Gavaudun			44.5737	0.9034	France	.	.	.	T. neritea, L. obtusata, Architectonica, T. reticulata, S. saburon, Patella sp., Turritella sp., Dentalium sp., Bania sp.	Taborin 1993, Sonneville-Bordes 1971
Ruth-Pagès			44.97888	1.03999	France	.	.	.	Glycymeris sp., Dentalium Sp., N. lapillus	Taborin 1993
Serratura			39.9994	15.38647	Italy	30940	23978	C14	T. neritea	Colonese and Wilkens 2005
Sire			44.32342	3.2333	France	33796	31052	C14	C. elaphus canine	d'Errico and Rigaud 2011, Sumerly et al 2011
Spy			50.44556	4.67407	Belgium	31005	29664	C14	Glycymeris sp.	Moreau 2003
Tibrinu			45.58639	28.07081	Romania	20899	19906	C14	Herbivore diaphysis	Cârciumaru et al. 2010, Beldiman and Sztancs 2008
Tourtoirac	Y		45.6833	1.05	France	.	.	.	Fox canine, C. elaphus canine, Bovid incisor	Taborin 1993
Trenčianske Bohuslavice		Y	48.8026	17.8581	Slovakia	30961	25964	C14	red deer canine, stone pendant	Carciumaru, 2022, other refs inside (pg 109), Wilczyński et al. 2020
Vale Boi			39.65	-8.815	Portugal	28516	27301	C14	L. obtusata, Theodoxus sp., Trivia sp.	Tata et al. 2014
Veneri Parabita 1			40.069722	18.125	Italy	27226	25868	C14	C. elaphus canines	Mussi 1986, 2001, Mallegni et al. 2000, Skeates 2002
Weinberghohlen			48.77	11.05	Germany	34819	31579	C14	Symmetrical ivory pendant, fox canine, wolf canine, bear canine	Klima 1968
Willendorf II			48.323	15.399	Austria	31696	27256	C14	Dentalium, Stone Pendant, Fox canine, wolf canine	Antl-Weiser 2019
Zájara			37.3	-1.866667	Spain	.	.	.	Dentalium sp.	Álvarez-Fernández and Avezuela, 2013
Zaraysk		Y	54.7585	38.8818	Russia	.	.	.	Fox canine, fox incisor	Amirkhanov 2009; Lisitsyn, 2009
