# Supplementary material for: Multivariate analyses of Aurignacian and Gravettian personal ornaments support cultural continuity in the Early Upper Palaeolithic
Source: PLoS One. 2025 Jun 4;20(6):e0323148. doi: 10.1371/journal.pone.0323148 (PMC12136358; doi:10.1371/journal.pone.0323148)
Supplement: S2 File — Cultural similarity, geographical and chronological distance matrices. (A) Worksheet containing cultural distance matrix generated from the Aurignacian dataset. (B) Worksheet containing geographical distance matrix generated from the Aurignacian dataset. (C) Worksheet containing cultural distance matrix generated from the Gravettian dataset. (D) Worksheet containing geographical distance matrix generated from the Gravettian dataset. (XLSX) [file pone.0323148.s003.xlsx]

## Sheet: A
Worksheet containing cultural distance matrix generated from the Aurignacian dataset.
	A1	A2	A3	A4	A5	A6	A7	A8	A9	A10	A11	A12	A13	A14	A15	A16	A17	A18	A19	A20	A21	A22	A23	A24	A25	A26	A27	A28	A29	A30	A31	A32	A33	A34	A35	A36	A37	A38	A39	A40	A41	A42	A43	A44	A45	A46	A47	A48	A49
A1	0	1	1	1	1	1	1	1	1	1	1	1	1	1	0.964285714285714	1	1	1	1	1	1	1	1	1	1	1	1	1	1	1	1	1	1	1	1	1	1	1	1	0.916666666666667	1	1	1	1	1	1	1	0.928571428571429	1
A2	1	0	0.5	0.5	0	1	1	1	1	1	1	1	0.8	1	0.96	0	1	0.964285714285714	0.857142857142857	1	1	1	1	1	1	1	1	1	1	1	1	1	0.857142857142857	1	1	1	1	1	1	0.888888888888889	1	1	1	1	1	0.75	1	0.961538461538461	1
A3	1	0.5	0	0.666666666666667	0.5	1	1	1	1	1	1	1	0.6	0.9	0.92	0.5	1	0.928571428571429	0.714285714285714	1	0.909090909090909	1	1	0.909090909090909	1	1	1	1	1	1	0.947368421052632	0.923076923076923	0.875	1	1	1	0.833333333333333	1	1	0.9	1	1	1	1	1	0.8	1	0.923076923076923	0.75
A4	1	0.5	0.666666666666667	0	0.5	1	1	1	1	1	1	1	0.833333333333333	1	0.961538461538461	0.5	1	0.96551724137931	0.875	1	1	1	1	1	1	1	1	1	1	1	1	1	0.875	1	1	1	1	1	1	0.9	1	1	1	1	1	0.8	1	0.962962962962963	1
A5	1	0	0.5	0.5	0	1	1	1	1	1	1	1	0.8	1	0.96	0	1	0.964285714285714	0.857142857142857	1	1	1	1	1	1	1	1	1	1	1	1	1	0.857142857142857	1	1	1	1	1	1	0.888888888888889	1	1	1	1	1	0.75	1	0.961538461538461	1
A6	1	1	1	1	1	0	0.928571428571429	0.9375	0.714285714285714	0.8125	0.857142857142857	0.888888888888889	0.875	0.952380952380952	1	1	0.923076923076923	0.948717948717949	1	1	0.954545454545454	1	1	0.954545454545454	1	1	0.875	0.84	1	0.904761904761905	0.807692307692308	0.80952380952381	1	1	0.875	0.928571428571429	1	0.923076923076923	0.888888888888889	0.952380952380952	1	1	1	0.9375	0.9375	0.9375	0.88	0.973684210526316	0.933333333333333
A7	1	1	1	1	1	0.928571428571429	0	1	1	0.857142857142857	0.75	0.875	1	1	1	1	1	0.96551724137931	1	1	1	1	1	1	1	1	1	0.941176470588235	1	1	1	1	1	1	0.833333333333333	1	1	1	1	1	1	1	1	1	1	1	1	1	1
A8	1	1	1	1	1	0.9375	1	0	0.875	0.75	0.833333333333333	1	0.875	0.916666666666667	1	1	1	1	1	1	0.923076923076923	1	1	0.923076923076923	1	1	0.875	0.947368421052632	1	0.923076923076923	0.952380952380952	1	1	1	1	1	1	1	0.95	0.916666666666667	1	1	1	1	1	1	0.944444444444444	0.96551724137931	0.833333333333333
A9	1	1	1	1	1	0.714285714285714	1	0.875	0	0.75	0.9375	1	0.882352941176471	0.954545454545454	1	1	1	0.975609756097561	1	0.9375	0.956521739130435	1	1	0.909090909090909	1	1	0.882352941176471	0.888888888888889	0.933333333333333	0.909090909090909	0.896551724137931	0.916666666666667	1	1	0.944444444444444	0.933333333333333	1	1	0.931034482758621	0.954545454545454	1	1	1	1	0.941176470588235	0.875	0.884615384615385	0.974358974358974	0.9375
A10	1	1	1	1	1	0.8125	0.857142857142857	0.75	0.75	0	0.714285714285714	0.916666666666667	0.777777777777778	0.928571428571429	1	1	1	0.9375	1	1	0.933333333333333	1	1	0.933333333333333	1	1	0.777777777777778	0.842105263157895	1	0.857142857142857	0.909090909090909	0.941176470588235	1	1	0.777777777777778	0.857142857142857	1	1	0.904761904761905	0.928571428571429	1	1	1	0.888888888888889	0.888888888888889	0.888888888888889	0.894736842105263	0.967741935483871	0.875
A11	1	1	1	1	1	0.857142857142857	0.75	0.833333333333333	0.9375	0.714285714285714	0	0.888888888888889	0.857142857142857	0.909090909090909	1	1	1	0.966666666666667	1	1	0.916666666666667	1	1	0.916666666666667	1	1	0.857142857142857	0.882352941176471	1	0.916666666666667	0.95	1	1	1	0.857142857142857	1	1	1	0.947368421052632	0.909090909090909	1	1	1	1	1	1	0.941176470588235	0.964285714285714	0.8
A12	1	1	1	1	1	0.888888888888889	0.875	1	1	0.916666666666667	0.888888888888889	0	1	1	0.967741935483871	1	0.857142857142857	0.939393939393939	0.923076923076923	1	1	1	1	1	1	1	1	0.904761904761905	1	0.9375	0.80952380952381	1	1	1	0.909090909090909	0.875	1	0.857142857142857	0.909090909090909	1	1	1	1	1	1	1	0.952380952380952	1	1
A13	1	0.8	0.6	0.833333333333333	0.8	0.875	1	0.875	0.882352941176471	0.777777777777778	0.857142857142857	1	0	0.833333333333333	0.928571428571429	0.8	1	0.9	0.8	1	0.846153846153846	1	1	0.846153846153846	0.875	1	0.75	0.894736842105263	1	0.846153846153846	0.85	0.866666666666667	0.909090909090909	1	0.888888888888889	0.833333333333333	0.888888888888889	1	0.842105263157895	0.833333333333333	1	0.8	1	1	0.875	0.714285714285714	0.888888888888889	0.851851851851852	0.666666666666667
A14	1	1	0.9	1	1	0.952380952380952	1	0.916666666666667	0.954545454545454	0.928571428571429	0.909090909090909	1	0.833333333333333	0	0.903225806451613	1	1	0.878787878787879	0.857142857142857	1	0.733333333333333	1	1	0.882352941176471	1	1	0.923076923076923	0.958333333333333	1	0.882352941176471	0.875	0.894736842105263	0.933333333333333	1	1	1	0.833333333333333	1	0.96	0.875	0.923076923076923	1	0.8	1	1	1	0.956521739130435	0.833333333333333	0.8
A15	0.964285714285714	0.96	0.92	0.961538461538461	0.96	1	1	1	1	1	1	0.967741935483871	0.928571428571429	0.903225806451613	0	0.96	1	0.527777777777778	0.814814814814815	0.923076923076923	0.793103448275862	0.96	0.961538461538461	0.870967741935484	0.964285714285714	1	0.96551724137931	0.948717948717949	1	0.870967741935484	0.897435897435897	0.911764705882353	0.769230769230769	0.961538461538461	1	1	0.8	1	0.923076923076923	0.827586206896552	0.846153846153846	1	1	1	1	0.964285714285714	0.947368421052632	0.621621621621622	0.962962962962963
A16	1	0	0.5	0.5	0	1	1	1	1	1	1	1	0.8	1	0.96	0	1	0.964285714285714	0.857142857142857	1	1	1	1	1	1	1	1	1	1	1	1	1	0.857142857142857	1	1	1	1	1	1	0.888888888888889	1	1	1	1	1	0.75	1	0.961538461538461	1
A17	1	1	1	1	1	0.923076923076923	1	1	1	1	1	0.857142857142857	1	1	1	1	0	1	1	1	1	1	1	1	1	1	1	1	1	1	0.944444444444444	1	1	1	1	1	1	0	1	1	1	1	1	1	1	1	1	1	1
A18	1	0.964285714285714	0.928571428571429	0.96551724137931	0.964285714285714	0.948717948717949	0.96551724137931	1	0.975609756097561	0.9375	0.966666666666667	0.939393939393939	0.9	0.878787878787879	0.527777777777778	0.964285714285714	1	0	0.833333333333333	0.931034482758621	0.848484848484848	1	0.96551724137931	0.882352941176471	1	1	0.96875	0.842105263157895	0.96551724137931	0.8125	0.82051282051282	0.823529411764706	0.793103448275862	0.96551724137931	0.9	0.96551724137931	0.821428571428572	1	0.902439024390244	0.84375	0.9	1	0.966666666666667	1	0.933333333333333	0.933333333333333	0.897435897435897	0.682926829268293	0.931034482758621
A19	1	0.857142857142857	0.714285714285714	0.875	0.857142857142857	1	1	1	1	1	1	0.923076923076923	0.8	0.857142857142857	0.814814814814815	0.857142857142857	1	0.833333333333333	0	1	0.785714285714286	1	1	0.866666666666667	1	1	1	1	1	0.866666666666667	0.863636363636364	0.882352941176471	0.833333333333333	1	1	0.875	0.8	1	1	0.857142857142857	0.909090909090909	1	1	1	1	0.9	0.952380952380952	0.862068965517241	0.888888888888889
A20	1	1	1	1	1	1	1	1	0.9375	1	1	1	1	1	0.923076923076923	1	1	0.931034482758621	1	0	0.916666666666667	1	1	0.818181818181818	1	1	1	0.944444444444444	0.75	0.916666666666667	1	1	1	1	1	1	0.857142857142857	1	1	1	1	1	1	1	1	0.833333333333333	0.941176470588235	0.925925925925926	1
A21	1	1	0.909090909090909	1	1	0.954545454545454	1	0.923076923076923	0.956521739130435	0.933333333333333	0.916666666666667	1	0.846153846153846	0.733333333333333	0.793103448275862	1	1	0.848484848484848	0.785714285714286	0.916666666666667	0	1	1	0.823529411764706	1	1	0.846153846153846	0.96	1	0.75	0.833333333333333	0.842105263157895	0.866666666666667	1	1	1	0.75	1	0.92	0.8125	0.846153846153846	1	1	1	1	1	0.91304347826087	0.758620689655172	0.818181818181818
A22	1	1	1	1	1	1	1	1	1	1	1	1	1	1	0.96	1	1	1	1	1	1	0	1	0.9	0.75	1	1	1	1	1	1	1	1	1	1	1	1	1	1	1	1	1	1	1	1	1	0.933333333333333	1	1
A23	1	1	1	1	1	1	1	1	1	1	1	1	1	1	0.961538461538461	1	1	0.96551724137931	1	1	1	1	0	1	1	1	1	1	1	1	1	1	0.875	1	1	1	1	1	1	1	1	1	1	1	1	1	1	0.962962962962963	1
A24	1	1	0.909090909090909	1	1	0.954545454545454	1	0.923076923076923	0.909090909090909	0.933333333333333	0.916666666666667	1	0.846153846153846	0.882352941176471	0.870967741935484	1	1	0.882352941176471	0.866666666666667	0.818181818181818	0.823529411764706	0.9	1	0	0.833333333333333	1	0.928571428571429	0.916666666666667	0.909090909090909	0.823529411764706	0.923076923076923	0.9	1	1	0.928571428571429	1	0.846153846153846	1	0.92	0.944444444444444	1	1	1	1	0.923076923076923	0.923076923076923	0.75	0.875	0.7
A25	1	1	1	1	1	1	1	1	1	1	1	1	0.875	1	0.964285714285714	1	1	1	1	1	1	0.75	1	0.833333333333333	0	1	0.875	1	1	1	1	1	1	1	1	1	1	1	0.95	1	1	0.75	1	1	1	1	0.944444444444444	0.888888888888889	1
A26	1	1	1	1	1	1	1	1	1	1	1	1	1	1	1	1	1	1	1	1	1	1	1	1	1	0	1	1	1	1	1	1	1	0.5	1	1	1	1	1	1	1	1	0.666666666666667	1	1	1	1	0.961538461538461	1
A27	1	1	1	1	1	0.875	1	0.875	0.882352941176471	0.777777777777778	0.857142857142857	1	0.75	0.923076923076923	0.96551724137931	1	1	0.96875	1	1	0.846153846153846	1	1	0.928571428571429	0.875	1	0	0.894736842105263	1	0.846153846153846	0.904761904761905	0.866666666666667	1	1	0.888888888888889	0.833333333333333	1	1	0.842105263157895	0.923076923076923	1	1	1	1	0.875	0.875	0.888888888888889	0.892857142857143	0.857142857142857
A28	1	1	1	1	1	0.84	0.941176470588235	0.947368421052632	0.888888888888889	0.842105263157895	0.882352941176471	0.904761904761905	0.894736842105263	0.958333333333333	0.948717948717949	1	1	0.842105263157895	1	0.944444444444444	0.96	1	1	0.916666666666667	1	1	0.894736842105263	0	0.875	0.818181818181818	0.740740740740741	0.88	1	1	0.833333333333333	0.941176470588235	1	1	0.862068965517241	0.958333333333333	1	1	1	1	0.888888888888889	0.888888888888889	0.708333333333333	0.95	0.944444444444444
A29	1	1	1	1	1	1	1	1	0.933333333333333	1	1	1	1	1	1	1	1	0.96551724137931	1	0.75	1	1	1	0.909090909090909	1	1	1	0.875	0	0.909090909090909	0.947368421052632	1	1	1	1	1	1	1	1	1	1	1	1	1	1	0.8	0.9375	0.962962962962963	1
A30	1	1	1	1	1	0.904761904761905	1	0.923076923076923	0.909090909090909	0.857142857142857	0.916666666666667	0.9375	0.846153846153846	0.882352941176471	0.870967741935484	1	1	0.8125	0.866666666666667	0.916666666666667	0.75	1	1	0.823529411764706	1	1	0.846153846153846	0.818181818181818	0.909090909090909	0	0.727272727272727	0.952380952380952	0.9375	1	0.928571428571429	0.8	0.928571428571429	1	0.875	0.882352941176471	0.928571428571429	1	1	1	0.923076923076923	0.833333333333333	0.75	0.875	0.916666666666667
A31	1	1	0.947368421052632	1	1	0.807692307692308	1	0.952380952380952	0.896551724137931	0.909090909090909	0.95	0.80952380952381	0.85	0.875	0.897435897435897	1	0.944444444444444	0.82051282051282	0.863636363636364	1	0.833333333333333	1	1	0.923076923076923	1	1	0.904761904761905	0.740740740740741	0.947368421052632	0.727272727272727	0	0.75	1	1	0.954545454545454	0.888888888888889	0.904761904761905	0.944444444444444	0.75	0.961538461538461	1	1	1	1	0.952380952380952	0.952380952380952	0.730769230769231	0.9	0.894736842105263
A32	1	1	0.923076923076923	1	1	0.80952380952381	1	1	0.916666666666667	0.941176470588235	1	1	0.866666666666667	0.894736842105263	0.911764705882353	1	1	0.823529411764706	0.882352941176471	1	0.842105263157895	1	1	0.9	1	1	0.866666666666667	0.88	1	0.952380952380952	0.75	0	1	1	0.866666666666667	0.923076923076923	0.866666666666667	1	0.84	1	1	1	1	1	0.857142857142857	0.933333333333333	0.826086956521739	0.914285714285714	0.846153846153846
A33	1	0.857142857142857	0.875	0.875	0.857142857142857	1	1	1	1	1	1	1	0.909090909090909	0.933333333333333	0.769230769230769	0.857142857142857	1	0.793103448275862	0.833333333333333	1	0.866666666666667	1	0.875	1	1	1	1	1	1	0.9375	1	1	0	0.875	1	1	0.8	1	1	0.545454545454545	0.666666666666667	1	1	1	1	0.9	1	0.730769230769231	1
A34	1	1	1	1	1	1	1	1	1	1	1	1	1	1	0.961538461538461	1	1	0.96551724137931	1	1	1	1	1	1	1	0.5	1	1	1	1	1	1	0.875	0	1	1	0.833333333333333	1	1	1	1	1	0.75	1	1	1	1	0.923076923076923	1
A35	1	1	1	1	1	0.875	0.833333333333333	1	0.944444444444444	0.777777777777778	0.857142857142857	0.909090909090909	0.888888888888889	1	1	1	1	0.9	1	1	1	1	1	0.928571428571429	1	1	0.888888888888889	0.833333333333333	1	0.928571428571429	0.954545454545454	0.866666666666667	1	1	0	0.833333333333333	1	1	0.9	1	1	1	1	1	0.714285714285714	0.875	0.823529411764706	1	0.857142857142857
A36	1	1	1	1	1	0.928571428571429	1	1	0.933333333333333	0.857142857142857	1	0.875	0.833333333333333	1	1	1	1	0.96551724137931	0.875	1	1	1	1	1	1	1	0.833333333333333	0.941176470588235	1	0.8	0.888888888888889	0.923076923076923	1	1	0.833333333333333	0	1	1	0.944444444444444	1	1	1	1	1	0.8	0.8	0.866666666666667	1	1
A37	1	1	0.833333333333333	1	1	1	1	1	1	1	1	1	0.888888888888889	0.833333333333333	0.8	1	1	0.821428571428572	0.8	0.857142857142857	0.75	1	1	0.846153846153846	1	1	1	1	1	0.928571428571429	0.904761904761905	0.866666666666667	0.8	0.833333333333333	1	1	0	1	1	0.923076923076923	1	1	1	1	1	1	1	0.807692307692308	0.857142857142857
A38	1	1	1	1	1	0.923076923076923	1	1	1	1	1	0.857142857142857	1	1	1	1	0	1	1	1	1	1	1	1	1	1	1	1	1	1	0.944444444444444	1	1	1	1	1	1	0	1	1	1	1	1	1	1	1	1	1	1
A39	1	1	1	1	1	0.888888888888889	1	0.95	0.931034482758621	0.904761904761905	0.947368421052632	0.909090909090909	0.842105263157895	0.96	0.923076923076923	1	1	0.902439024390244	1	1	0.92	1	1	0.92	0.95	1	0.842105263157895	0.862068965517241	1	0.875	0.75	0.84	1	1	0.9	0.944444444444444	1	1	0	0.96	1	0.941176470588235	1	1	0.894736842105263	0.95	0.857142857142857	0.925	0.888888888888889
A40	0.916666666666667	0.888888888888889	0.9	0.9	0.888888888888889	0.952380952380952	1	0.916666666666667	0.954545454545454	0.928571428571429	0.909090909090909	1	0.833333333333333	0.875	0.827586206896552	0.888888888888889	1	0.84375	0.857142857142857	1	0.8125	1	1	0.944444444444444	1	1	0.923076923076923	0.958333333333333	1	0.882352941176471	0.961538461538461	1	0.545454545454545	1	1	1	0.923076923076923	1	0.96	0	0.727272727272727	1	1	1	1	0.916666666666667	0.956521739130435	0.75	0.909090909090909
A41	1	1	1	1	1	1	1	1	1	1	1	1	1	0.923076923076923	0.846153846153846	1	1	0.9	0.909090909090909	1	0.846153846153846	1	1	1	1	1	1	1	1	0.928571428571429	1	1	0.666666666666667	1	1	1	1	1	1	0.727272727272727	0	1	1	1	1	1	1	0.851851851851852	1
A42	1	1	1	1	1	1	1	1	1	1	1	1	0.8	1	1	1	1	1	1	1	1	1	1	1	0.75	1	1	1	1	1	1	1	1	1	1	1	1	1	0.941176470588235	1	1	0	1	1	1	1	1	0.961538461538461	1
A43	1	1	1	1	1	1	1	1	1	1	1	1	1	0.8	1	1	1	0.966666666666667	1	1	1	1	1	1	1	0.666666666666667	1	1	1	1	1	1	1	0.75	1	1	1	1	1	1	1	1	0	1	1	1	1	0.925925925925926	1
A44	1	1	1	1	1	0.9375	1	1	1	0.888888888888889	1	1	1	1	1	1	1	1	1	1	1	1	1	1	1	1	1	1	1	1	1	1	1	1	1	1	1	1	1	1	1	1	1	0	1	1	1	1	1
A45	1	1	1	1	1	0.9375	1	1	0.941176470588235	0.888888888888889	1	1	0.875	1	1	1	1	0.933333333333333	1	1	1	1	1	0.923076923076923	1	1	0.875	0.888888888888889	1	0.923076923076923	0.952380952380952	0.857142857142857	1	1	0.714285714285714	0.8	1	1	0.894736842105263	1	1	1	1	1	0	0.857142857142857	0.882352941176471	1	0.833333333333333
A46	1	0.75	0.8	0.8	0.75	0.9375	1	1	0.875	0.888888888888889	1	1	0.714285714285714	1	0.964285714285714	0.75	1	0.933333333333333	0.9	0.833333333333333	1	1	1	0.923076923076923	1	1	0.875	0.888888888888889	0.8	0.833333333333333	0.952380952380952	0.933333333333333	0.9	1	0.875	0.8	1	1	0.95	0.916666666666667	1	1	1	1	0.857142857142857	0	0.882352941176471	0.96551724137931	1
A47	1	1	1	1	1	0.88	1	0.944444444444444	0.884615384615385	0.894736842105263	0.941176470588235	0.952380952380952	0.888888888888889	0.956521739130435	0.947368421052632	1	1	0.897435897435897	0.952380952380952	0.941176470588235	0.91304347826087	0.933333333333333	1	0.75	0.944444444444444	1	0.888888888888889	0.708333333333333	0.9375	0.75	0.730769230769231	0.826086956521739	1	1	0.823529411764706	0.866666666666667	1	1	0.857142857142857	0.956521739130435	1	1	1	1	0.882352941176471	0.882352941176471	0	0.975	0.875
A48	0.928571428571429	0.961538461538461	0.923076923076923	0.962962962962963	0.961538461538461	0.973684210526316	1	0.96551724137931	0.974358974358974	0.967741935483871	0.964285714285714	1	0.851851851851852	0.833333333333333	0.621621621621622	0.961538461538461	1	0.682926829268293	0.862068965517241	0.925925925925926	0.758620689655172	1	0.962962962962963	0.875	0.888888888888889	0.961538461538461	0.892857142857143	0.95	0.962962962962963	0.875	0.9	0.914285714285714	0.730769230769231	0.923076923076923	1	1	0.807692307692308	1	0.925	0.75	0.851851851851852	0.961538461538461	0.925925925925926	1	1	0.96551724137931	0.975	0	0.925925925925926
A49	1	1	0.75	1	1	0.933333333333333	1	0.833333333333333	0.9375	0.875	0.8	1	0.666666666666667	0.8	0.962962962962963	1	1	0.931034482758621	0.888888888888889	1	0.818181818181818	1	1	0.7	1	1	0.857142857142857	0.944444444444444	1	0.916666666666667	0.894736842105263	0.846153846153846	1	1	0.857142857142857	1	0.857142857142857	1	0.888888888888889	0.909090909090909	1	1	1	1	0.833333333333333	1	0.875	0.925925925925926	0
A50	1	0.888888888888889	0.9	0.9	0.888888888888889	1	1	1	1	1	1	1	0.833333333333333	0.875	0.785714285714286	0.888888888888889	1	0.766666666666667	0.933333333333333	0.909090909090909	0.944444444444444	1	0.9	1	0.818181818181818	1	0.923076923076923	1	1	0.944444444444444	1	1	0.545454545454545	0.9	1	1	0.833333333333333	1	0.96	0.8	0.923076923076923	0.888888888888889	0.909090909090909	1	1	0.916666666666667	1	0.653846153846154	1
A51	1	1	1	1	1	1	1	1	0.933333333333333	1	1	1	1	1	0.961538461538461	1	1	0.96551724137931	1	1	1	1	1	1	1	1	1	0.941176470588235	1	0.909090909090909	0.947368421052632	1	1	1	1	1	1	1	0.944444444444444	1	1	1	1	1	1	1	0.9375	1	1
A52	1	1	1	1	1	0.935483870967742	1	0.956521739130435	0.903225806451613	0.916666666666667	0.954545454545454	1	0.91304347826087	0.884615384615385	0.676470588235294	1	1	0.666666666666667	0.92	0.85	0.75	0.95	1	0.75	0.909090909090909	1	0.863636363636364	0.875	0.952380952380952	0.8	0.848484848484848	0.814814814814815	0.772727272727273	0.952380952380952	0.91304347826087	0.952380952380952	0.80952380952381	1	0.84375	0.791666666666667	0.80952380952381	1	1	1	0.909090909090909	0.909090909090909	0.75	0.685714285714286	0.904761904761905
A53	1	1	0.75	1	1	1	1	1	1	1	1	1	0.857142857142857	0.8	0.88	1	1	0.892857142857143	0.571428571428572	1	0.7	1	1	0.916666666666667	1	1	1	1	1	1	0.894736842105263	0.846153846153846	0.888888888888889	1	1	1	0.666666666666667	1	1	0.909090909090909	0.857142857142857	1	1	1	1	1	1	0.884615384615385	0.8
A54	1	1	1	1	1	0.866666666666667	1	0.857142857142857	0.875	0.75	0.833333333333333	1	0.714285714285714	0.916666666666667	0.964285714285714	1	1	0.933333333333333	1	1	0.923076923076923	1	1	0.923076923076923	1	1	0.714285714285714	0.888888888888889	1	0.833333333333333	0.9	0.933333333333333	0.9	1	0.875	0.8	1	1	0.894736842105263	0.7	0.875	1	1	1	0.857142857142857	0.857142857142857	0.882352941176471	0.928571428571429	0.833333333333333
A55	0.888888888888889	0.833333333333333	0.857142857142857	0.857142857142857	0.833333333333333	0.944444444444444	1	1	1	1	1	0.916666666666667	0.9	0.75	0.892857142857143	0.833333333333333	0.833333333333333	0.903225806451613	0.818181818181818	1	0.857142857142857	1	1	1	1	1	1	1	1	0.933333333333333	0.909090909090909	0.941176470588235	0.818181818181818	1	1	1	0.9	0.833333333333333	1	0.75	0.9	1	0.875	1	1	0.888888888888889	1	0.857142857142857	1
A56	1	1	1	1	1	1	1	1	1	1	1	1	1	1	1	1	1	1	1	1	1	1	1	1	1	1	0.857142857142857	1	1	1	1	1	1	1	1	1	1	1	1	1	1	1	1	0.833333333333333	1	1	1	1	1
A57	1	1	1	1	1	1	1	1	1	1	1	1	1	1	1	1	1	1	1	1	1	1	1	1	1	1	1	0.9375	1	1	1	1	1	1	1	1	1	1	1	1	1	1	1	1	1	1	1	1	1
A58	1	0.947368421052632	0.894736842105263	0.95	0.947368421052632	0.933333333333333	1	0.954545454545454	0.9	0.91304347826087	0.952380952380952	1	0.736842105263158	0.88	0.742857142857143	0.947368421052632	1	0.694444444444444	0.818181818181818	0.952380952380952	0.84	1	1	0.791666666666667	0.954545454545454	1	0.857142857142857	0.793103448275862	0.894736842105263	0.791666666666667	0.806451612903226	0.807692307692308	0.869565217391304	0.95	0.909090909090909	0.95	0.8	1	0.8	0.88	0.956521739130435	0.947368421052632	1	1	0.904761904761905	0.85	0.785714285714286	0.75	0.842105263157895
A59	1	0.888888888888889	0.9	0.9	0.888888888888889	0.842105263157895	0.9	1	0.954545454545454	0.846153846153846	0.909090909090909	0.857142857142857	0.727272727272727	0.941176470588235	0.9375	0.888888888888889	1	0.878787878787879	0.857142857142857	1	0.944444444444444	1	1	1	0.916666666666667	1	0.923076923076923	0.91304347826087	1	0.8125	0.875	0.833333333333333	0.857142857142857	1	0.833333333333333	0.777777777777778	1	1	0.869565217391304	0.875	0.923076923076923	0.888888888888889	1	1	0.916666666666667	0.818181818181818	0.909090909090909	0.90625	1
A60	1	1	1	1	1	0.9375	1	1	0.875	1	1	1	1	1	1	1	1	0.967741935483871	1	1	1	1	1	0.923076923076923	1	1	1	0.947368421052632	1	1	0.952380952380952	0.933333333333333	1	1	0.875	1	1	1	0.95	1	1	1	1	1	0.857142857142857	1	0.944444444444444	1	0.833333333333333
A61	1	1	1	1	1	0.923076923076923	1	1	1	1	1	0.857142857142857	1	1	1	1	0	1	1	1	1	1	1	1	1	1	1	1	1	1	0.944444444444444	1	1	1	1	1	1	0	1	1	1	1	1	1	1	1	1	1	1
A62	1	1	1	1	1	0.923076923076923	1	1	0.928571428571429	0.833333333333333	1	1	0.8	1	1	1	1	0.964285714285714	1	1	1	1	1	1	1	1	0.8	0.9375	1	0.9	0.944444444444444	0.916666666666667	1	1	0.8	0.5	1	1	0.941176470588235	1	1	1	1	1	0.75	0.75	0.933333333333333	1	1
A63	1	1	1	1	1	0.85	1	1	0.8	0.933333333333333	1	1	0.928571428571429	1	0.970588235294118	1	1	0.944444444444444	0.9375	0.916666666666667	1	1	1	0.888888888888889	1	1	0.928571428571429	0.869565217391304	0.909090909090909	0.888888888888889	0.962962962962963	0.952380952380952	1	1	0.928571428571429	0.909090909090909	1	1	0.961538461538461	1	1	1	1	1	0.923076923076923	0.833333333333333	0.863636363636364	1	1
A64	1	1	1	1	1	0.9	1	0.916666666666667	0.722222222222222	0.846153846153846	0.909090909090909	1	0.923076923076923	0.941176470588235	1	1	1	1	1	1	0.944444444444444	1	1	0.944444444444444	1	1	0.923076923076923	0.91304347826087	1	0.944444444444444	0.961538461538461	1	1	1	0.923076923076923	1	1	1	0.96	0.941176470588235	1	1	1	1	1	1	0.909090909090909	0.970588235294118	0.909090909090909
A65	1	1	1	1	1	0.846153846153846	1	1	0.857142857142857	0.857142857142857	1	1	0.833333333333333	1	1	1	1	0.96551724137931	1	1	1	1	1	1	1	1	0.833333333333333	0.941176470588235	1	0.909090909090909	0.947368421052632	0.923076923076923	1	1	0.833333333333333	0.666666666666667	1	1	0.944444444444444	1	1	1	1	1	0.8	0.8	0.9375	1	1
A66	1	1	1	1	1	0.928571428571429	1	1	0.933333333333333	1	1	1	1	1	1	1	1	1	1	1	1	1	1	1	1	1	1	1	1	1	1	1	1	1	1	1	1	1	1	1	1	1	1	1	1	1	1	1	1
A67	1	1	1	1	1	1	1	1	1	1	1	1	1	1	1	1	1	1	1	1	1	1	1	1	1	1	1	1	1	1	1	1	1	1	1	1	1	1	1	1	1	1	1	1	1	1	1	1	1
A68	1	1	1	1	1	0.9375	1	0.666666666666667	0.875	0.888888888888889	0.833333333333333	1	0.875	0.916666666666667	1	1	1	1	1	0.833333333333333	0.923076923076923	1	1	0.833333333333333	1	1	0.875	0.888888888888889	0.8	0.923076923076923	0.952380952380952	1	1	1	1	1	1	1	0.95	0.916666666666667	1	1	1	1	1	0.857142857142857	0.882352941176471	0.96551724137931	0.833333333333333
A69	1	1	1	1	1	0.933333333333333	1	1	0.9375	1	1	0.888888888888889	1	1	1	1	1	1	0.888888888888889	1	1	1	1	1	1	1	1	0.944444444444444	1	0.916666666666667	0.833333333333333	0.928571428571429	1	1	1	0.75	1	1	1	1	1	1	1	1	1	1	0.875	1	1
A70	0.7	1	1	1	1	1	1	1	1	1	1	1	1	0.941176470588235	0.827586206896552	1	1	0.911764705882353	0.933333333333333	0.909090909090909	0.882352941176471	1	1	1	1	1	1	1	1	0.944444444444444	1	1	0.857142857142857	1	1	1	1	1	1	0.8	0.727272727272727	1	1	1	1	1	1	0.75	1
A71	1	1	1	1	1	0.933333333333333	1	1	0.9375	1	1	1	1	1	1	1	1	1	1	1	1	1	1	1	1	1	1	1	1	1	1	1	1	1	1	1	1	1	1	1	1	1	1	1	1	1	1	1	1
A72	0.846153846153846	1	0.916666666666667	1	1	1	1	1	1	1	1	1	0.933333333333333	0.888888888888889	0.838709677419355	1	1	0.852941176470588	0.875	1	0.894736842105263	1	1	0.95	1	1	1	1	1	1	0.964285714285714	0.954545454545454	0.8	0.916666666666667	1	1	0.857142857142857	1	1	0.75	0.857142857142857	1	1	1	1	1	1	0.766666666666667	0.923076923076923
A73	0.88	0.958333333333333	0.96	0.96	0.958333333333333	1	1	1	1	1	1	1	0.925925925925926	0.9	0.775	0.958333333333333	1	0.790697674418605	0.931034482758621	0.961538461538461	0.9375	1	1	1	0.962962962962963	0.958333333333333	1	1	1	0.96969696969697	1	1	0.76	0.916666666666667	1	1	0.925925925925926	1	0.975	0.730769230769231	0.884615384615385	0.958333333333333	0.92	1	1	0.962962962962963	1	0.648648648648649	1
A74	1	1	1	1	1	1	1	1	1	1	1	1	1	1	0.96	1	1	0.964285714285714	1	1	1	1	1	1	1	1	1	1	1	1	1	1	1	1	1	1	1	1	1	0.888888888888889	1	1	1	1	1	1	1	1	1
A75	0.888888888888889	0.9375	0.875	0.941176470588235	0.9375	1	1	1	1	1	1	1	0.833333333333333	0.863636363636364	0.794117647058823	0.9375	1	0.842105263157895	0.904761904761905	0.944444444444444	0.916666666666667	1	1	0.96	0.888888888888889	0.9375	0.95	1	1	0.96	0.96969696969697	0.962962962962963	0.85	0.875	1	1	0.894736842105263	1	0.96875	0.863636363636364	0.95	0.9375	0.944444444444444	1	1	0.947368421052632	1	0.6	0.944444444444444
A76	0.9375	0.923076923076923	0.928571428571429	0.928571428571429	0.923076923076923	0.96	1	0.9375	0.961538461538461	0.944444444444444	0.933333333333333	1	0.8	0.9	0.774193548387097	0.923076923076923	1	0.794117647058823	0.888888888888889	0.857142857142857	0.789473684210526	1	0.928571428571429	0.904761904761905	0.9375	0.923076923076923	0.941176470588235	0.964285714285714	1	0.904761904761905	0.966666666666667	1	0.75	0.928571428571429	1	1	0.875	1	0.928571428571429	0.705882352941176	0.941176470588235	0.923076923076923	0.857142857142857	1	1	0.9375	0.962962962962963	0.607142857142857	0.933333333333333
A77	1	1	1	1	1	0.857142857142857	1	0.833333333333333	0.785714285714286	0.714285714285714	0.8	1	0.666666666666667	0.909090909090909	1	1	1	0.966666666666667	1	1	0.916666666666667	1	1	0.916666666666667	1	1	0.666666666666667	0.882352941176471	1	0.818181818181818	0.833333333333333	0.928571428571429	1	1	0.857142857142857	0.75	1	1	0.888888888888889	0.909090909090909	1	1	1	1	0.833333333333333	0.833333333333333	0.875	0.964285714285714	0.8
A78	0.9375	0.966666666666667	0.967741935483871	0.967741935483871	0.966666666666667	1	1	1	1	1	1	1	0.970588235294118	0.916666666666667	0.72093023255814	0.966666666666667	1	0.739130434782609	0.911764705882353	0.96875	0.918918918918919	1	0.967741935483871	1	1	0.966666666666667	1	1	1	0.974358974358974	0.978723404255319	0.975609756097561	0.766666666666667	0.933333333333333	1	1	0.90625	1	1	0.78125	0.833333333333333	1	0.96875	1	1	0.96969696969697	1	0.6	1
A79	0.952380952380952	0.975	0.95	0.975609756097561	0.975	1	1	1	1	1	1	1	0.928571428571429	0.886363636363636	0.725490196078431	0.975	1	0.692307692307692	0.906976744186046	0.951219512195122	0.863636363636364	1	0.975609756097561	0.958333333333333	0.976744186046512	0.975	1	0.981818181818182	0.975609756097561	0.936170212765957	0.945454545454545	0.96	0.825	0.95	1	1	0.875	1	0.982142857142857	0.833333333333333	0.902439024390244	0.975	0.951219512195122	1	1	0.976744186046512	1	0.595744680851064	0.976190476190476
A84	1	1	1	1	1	0.923076923076923	1	1	1	1	1	0.857142857142857	1	1	1	1	0	1	1	1	1	1	1	1	1	1	1	1	1	1	0.944444444444444	1	1	1	1	1	1	0	1	1	1	1	1	1	1	1	1	1	1
A85	1	1	1	1	1	0.923076923076923	1	1	0.928571428571429	0.833333333333333	1	1	0.8	1	1	1	1	0.964285714285714	1	1	1	1	1	1	1	1	0.8	0.9375	1	0.9	0.944444444444444	0.916666666666667	1	1	0.8	0.5	1	1	0.941176470588235	1	1	1	1	1	0.75	0.75	0.933333333333333	1	1
A86	0.888888888888889	1	1	1	1	0.944444444444444	1	1	0.947368421052632	0.909090909090909	1	1	0.9	1	0.892857142857143	1	1	0.903225806451613	0.916666666666667	0.875	0.933333333333333	1	1	1	1	1	0.9	0.952380952380952	1	0.933333333333333	0.956521739130435	0.941176470588235	0.916666666666667	1	0.9	0.857142857142857	1	1	0.954545454545454	0.846153846153846	0.777777777777778	1	1	1	0.888888888888889	0.888888888888889	0.95	0.857142857142857	1
A87	1	1	1	1	1	0.923076923076923	1	1	0.928571428571429	0.833333333333333	1	1	0.8	1	1	1	1	0.964285714285714	1	1	1	1	1	1	1	1	0.8	0.9375	1	0.9	0.944444444444444	0.916666666666667	1	1	0.8	0.5	1	1	0.941176470588235	1	1	1	1	1	0.75	0.75	0.933333333333333	1	1
A88	1	0.666666666666667	0.75	0.75	0.666666666666667	1	1	1	1	1	1	1	0.857142857142857	1	0.923076923076923	0.666666666666667	1	0.966666666666667	0.888888888888889	1	1	1	1	1	1	1	1	1	1	1	1	1	0.888888888888889	1	1	1	1	1	1	0.909090909090909	0.857142857142857	1	1	1	0.833333333333333	0.833333333333333	1	0.925925925925926	1
A89	1	1	1	1	1	0.8	0.833333333333333	0.875	0.882352941176471	0.625	0.666666666666667	0.909090909090909	0.75	0.833333333333333	0.96551724137931	1	1	0.9	0.909090909090909	1	0.846153846153846	1	1	0.846153846153846	1	1	0.75	0.833333333333333	1	0.846153846153846	0.85	0.866666666666667	1	1	0.75	0.833333333333333	0.888888888888889	1	0.9	0.923076923076923	1	1	1	1	0.875	0.875	0.823529411764706	0.931034482758621	0.857142857142857
A90	1	1	1	1	1	0.923076923076923	1	0.75	0.928571428571429	0.833333333333333	0.666666666666667	1	0.8	0.888888888888889	1	1	1	1	1	1	0.9	1	1	0.9	1	1	0.8	0.9375	1	0.9	0.944444444444444	1	1	1	1	1	1	1	0.941176470588235	0.888888888888889	1	1	1	1	1	1	0.933333333333333	0.961538461538461	0.666666666666667
A91	0.909090909090909	1	0.888888888888889	1	1	1	1	1	1	1	1	1	0.818181818181818	0.9375	0.9	1	1	0.971428571428571	0.928571428571429	1	0.941176470588235	1	1	0.941176470588235	0.909090909090909	0.875	1	1	1	1	0.96	0.947368421052632	1	0.888888888888889	1	1	0.916666666666667	1	0.958333333333333	1	0.916666666666667	0.875	0.9	1	0.909090909090909	1	1	0.827586206896552	0.9
A92	1	1	1	1	1	1	1	1	0.933333333333333	1	1	1	1	1	1	1	1	0.96551724137931	1	0.75	1	1	1	0.909090909090909	1	1	1	0.875	0	0.909090909090909	0.947368421052632	1	1	1	1	1	1	1	1	1	1	1	1	1	1	0.8	0.9375	0.962962962962963	1
A93	1	0.8	0.833333333333333	0.833333333333333	0.8	1	1	1	1	1	1	1	0.75	1	0.888888888888889	0.8	1	0.9	0.909090909090909	0.857142857142857	1	1	1	1	0.875	1	1	1	1	1	1	1	0.8	1	1	1	1	1	0.952380952380952	0.727272727272727	0.888888888888889	0.8	1	1	1	0.875	1	0.851851851851852	1
A94	1	1	1	1	1	0.923076923076923	0.5	1	1	0.833333333333333	0.666666666666667	0.857142857142857	1	1	1	1	1	0.964285714285714	1	1	1	1	1	1	1	1	1	0.9375	1	1	1	1	1	1	0.8	1	1	1	1	1	1	1	1	1	1	1	1	1	1
A95	1	1	1	1	1	0.785714285714286	0.8	0.857142857142857	0.875	0.571428571428572	0.6	0.9	0.714285714285714	0.916666666666667	1	1	1	0.933333333333333	1	1	0.923076923076923	1	1	0.923076923076923	1	1	0.714285714285714	0.75	1	0.833333333333333	0.9	0.933333333333333	1	1	0.5	0.8	1	1	0.894736842105263	0.916666666666667	1	1	1	1	0.857142857142857	0.857142857142857	0.8125	0.96551724137931	0.833333333333333
A96	1	1	1	1	1	0.9375	1	0.857142857142857	0.875	0.888888888888889	0.833333333333333	1	0.875	0.916666666666667	1	1	1	0.967741935483871	1	1	0.923076923076923	1	1	0.923076923076923	1	1	0.714285714285714	0.888888888888889	0.8	0.833333333333333	0.842105263157895	1	1	1	1	1	1	1	0.95	0.916666666666667	1	1	1	1	1	1	0.944444444444444	0.928571428571429	0.833333333333333
A97	1	1	1	1	1	0.928571428571429	1	0.8	0.933333333333333	0.857142857142857	0.75	1	0.833333333333333	0.9	1	1	1	1	1	1	0.909090909090909	1	1	0.909090909090909	1	1	0.833333333333333	0.941176470588235	1	0.909090909090909	0.947368421052632	1	1	1	1	1	1	1	0.882352941176471	0.9	1	1	1	1	1	1	0.9375	0.962962962962963	0.75
A98	1	1	1	1	1	0.9375	1	0.857142857142857	0.941176470588235	0.888888888888889	0.833333333333333	0.9	0.875	0.916666666666667	0.925925925925926	1	1	0.967741935483871	1	1	0.923076923076923	1	1	0.923076923076923	1	1	0.875	0.947368421052632	1	0.923076923076923	0.952380952380952	1	1	1	1	1	1	1	0.95	0.916666666666667	0.875	1	1	1	1	1	0.944444444444444	0.888888888888889	0.833333333333333
A101	1	1	1	1	1	1	1	1	1	1	1	1	1	1	1	1	1	1	1	1	1	1	1	1	1	1	1	1	1	1	1	1	1	1	1	1	1	1	1	1	1	1	1	1	1	1	1	1	1
A102	1	1	1	1	1	0.923076923076923	1	1	0.928571428571429	0.833333333333333	1	1	0.8	1	1	1	1	0.964285714285714	1	1	1	1	1	1	1	1	0.8	0.9375	1	0.9	0.944444444444444	0.916666666666667	1	1	0.8	0.5	1	1	0.941176470588235	1	1	1	1	1	0.75	0.75	0.933333333333333	1	1
A103	0.833333333333333	0.666666666666667	0.75	0.75	0.666666666666667	1	1	1	1	1	1	1	0.857142857142857	1	0.923076923076923	0.666666666666667	1	0.931034482758621	0.888888888888889	1	1	1	1	1	1	1	1	1	1	1	1	1	0.888888888888889	1	1	1	1	1	1	0.666666666666667	1	1	1	1	1	0.833333333333333	1	0.925925925925926	1
A104	1	1	0.909090909090909	1	1	1	1	1	1	1	1	1	0.928571428571429	0.882352941176471	0.793103448275862	1	1	0.848484848484848	0.785714285714286	0.916666666666667	0.666666666666667	1	1	0.888888888888889	1	1	0.928571428571429	1	1	0.947368421052632	0.923076923076923	0.842105263157895	0.866666666666667	1	1	1	0.75	1	0.961538461538461	0.882352941176471	0.75	1	1	1	1	1	1	0.758620689655172	0.916666666666667
[truncated: 49 more columns]

## Sheet: B
Worksheet containing geographical distance matrix generated from the Aurignacian dataset.
	A1	A2	A3	A4	A5	A6	A7	A8	A9	A10	A11	A12	A13	A14	A15	A16	A17	A18	A19	A20	A21	A22	A23	A24	A25	A26	A27	A28	A29	A30	A31	A32	A33	A34	A35	A36	A37	A38	A39	A40	A41	A42	A43	A44	A45	A46	A47	A48	A49
A1	0	0.302908051065004	0.0548149733193403	0	0.222379557064043	10.7812344169719	10.9978612226125	10.8487798379315	11.1209066109918	10.839318011257	3.92637080031127	1.91562664515427	15.2006152328286	11.9356500595904	14.9008377088713	14.7746214857573	14.2054844179563	14.8967833527141	14.9810952449312	15.2238906413604	14.9947287762233	15.2315603729803	11.2579742962666	15.0672869286642	15.2590974263683	11.7853709752939	14.9530255236658	17.3421546578139	9.86687120419812	11.8668541919754	17.5398079289626	15.582452862465	12.0552117202478	15.0099870858372	14.6888130882519	14.9614442736422	14.9947287762233	15.2297666008475	14.9980789150744	12.0781385603453	15.010587602176	15.7167615626998	13.5165527260245	11.8652009032001	14.7274631185211	14.7274631185211	15.7265779158881	13.1346013263974	16.4564433566187
A2	0.302908051065004	0	0.357630522886399	0.302908051065004	0.481356354481792	11.0770740747049	11.2936790809924	11.1447634930441	11.416564308311	11.1336719090083	3.9506814577484	1.81255749230887	15.4400369361767	12.1506002781262	15.1447675472105	15.016733371143	14.4233773199275	15.1407777801439	15.2248980388211	15.4989643898842	15.2381774926958	15.473640536237	11.4641532757548	15.31114271683	15.5083368550596	12.0060284481131	15.1952700683469	17.5713779788959	10.1045781468874	12.1365550846823	17.7723858452404	15.8339417801118	12.2703628524751	15.2536571731372	14.9296687247608	15.2053630938725	15.2381774926958	15.4719331924689	15.2415973270324	12.3020989039472	15.2542759622868	15.9694654284433	13.7302307409599	12.1349006857287	14.968049556973	14.968049556973	15.9786536646646	13.3513662596754	16.712043288509
A3	0.0548149733193403	0.357630522886399	0	0.0548149733193403	0.187012590217878	10.7270911370138	10.9437202845594	10.7946171802334	11.0667867982762	10.7853769493375	3.92100015380731	1.94182498529734	15.1554762864517	11.8947714513941	14.854941864824	14.7290341071266	14.1640383959554	14.8508766820683	14.9352196850934	15.1728591167848	14.9489127028624	15.1859718161218	11.218640918975	15.0214012444923	15.2123048732564	11.7435114395397	14.9074131558396	17.2987170509863	9.82214506166316	11.816718824895	17.4957977722938	15.5352803899863	12.0142946034838	14.9641334873123	14.6434392412077	14.9155494368327	14.9489127028624	15.1841634851728	14.9522510466652	12.035701570594	14.9647309158067	15.66938495876	13.4758491920509	11.8150657376165	14.6821342000712	14.6821342000712	15.6793059250529	13.0933749691552	16.4085778452156
A4	0	0.302908051065004	0.0548149733193403	0	0.222379557064043	10.7812344169719	10.9978612226125	10.8487798379315	11.1209066109918	10.839318011257	3.92637080031127	1.91562664515427	15.2006152328286	11.9356500595904	14.9008377088713	14.7746214857573	14.2054844179563	14.8967833527141	14.9810952449312	15.2238906413604	14.9947287762233	15.2315603729803	11.2579742962666	15.0672869286642	15.2590974263683	11.7853709752939	14.9530255236658	17.3421546578139	9.86687120419812	11.8668541919754	17.5398079289626	15.582452862465	12.0552117202478	15.0099870858372	14.6888130882519	14.9614442736422	14.9947287762233	15.2297666008475	14.9980789150744	12.0781385603453	15.010587602176	15.7167615626998	13.5165527260245	11.8652009032001	14.7274631185211	14.7274631185211	15.7265779158881	13.1346013263974	16.4564433566187
A5	0.222379557064043	0.481356354481792	0.187012590217878	0.222379557064043	0	10.6003491594617	10.8169238284787	10.6681866811042	10.939642605579	10.6555981055894	3.75821308150522	2.12824703592534	14.9814444281084	11.7134848737171	14.6826753795567	14.5560287510021	13.9834967451278	14.6786367328066	14.7629030683839	15.0191436023796	14.7764514085385	15.0129662352252	11.035595339174	14.8491087399593	15.0423638664274	11.5635585006909	14.7344654334659	17.1212906462702	9.64726367477089	11.6586620218497	17.3194279813769	15.3664099400652	11.8330568439182	14.7917631599347	14.4699394156887	14.7432800541297	14.7764514085385	15.0111921624796	14.7798183076586	11.8566190987355	14.7923680982323	15.5011132341169	13.2943411337305	11.6570080644435	14.5085316969017	14.5085316969017	15.5107245805378	12.9125384498944	16.2418065411764
A6	10.7812344169719	11.0770740747049	10.7270911370138	10.7812344169719	10.6003491594617	0	0.216648363970533	0.0718810765709594	0.34098045647808	0.245248389882584	10.4772199231465	12.0267033169953	7.18227223133459	6.4961393558713	6.7119169124014	6.71788758930216	7.60547070117951	6.70532662406538	6.77928776402064	5.23618789899675	6.80893596013357	7.0632686223951	6.65987155615632	6.84171308143479	6.69577983423141	6.13971182157599	6.84326515769337	9.41239268239282	4.77606552464201	3.11614668932465	9.4163370804788	6.8316025579388	6.53863518631373	6.80837828820491	6.72394840998063	6.75810779567773	6.80893596013357	7.0572426868706	6.80765964596498	6.09087813020421	6.80783468266526	6.8756523968818	7.38550341550933	3.11547435701211	6.76689534295455	6.76689534295455	6.91745067798824	7.00562764529346	7.34527250307979
A7	10.9978612226125	11.2936790809924	10.9437202845594	10.9978612226125	10.8169238284787	0.216648363970533	0	0.151669289354979	0.125980404208131	0.285629630146733	10.6783443780598	12.2419784741017	7.09371883877636	6.52134237085515	6.62106554923129	6.63287540295389	7.56881208636978	6.61443699681316	6.68709487228528	5.06694368760343	6.71712632008739	6.96948712444384	6.71125559547372	6.74776920447887	6.58805257020445	6.16501889670075	6.75444354390333	9.30921629997409	4.86502455139383	3.07239763454622	9.30590162924639	6.71392092385496	6.56010605675274	6.71586978214369	6.6429353163702	6.66608443532964	6.71712632008739	6.9633393669193	6.71565807139137	6.10392748948937	6.71528117639493	6.75341103228486	7.3693752940425	3.07183067007459	6.68554827802308	6.68554827802308	6.79633042735152	6.9955562131335	7.2071539065092
A8	10.8487798379315	11.1447634930441	10.7946171802334	10.8487798379315	10.6681866811042	0.0718810765709594	0.151669289354979	0	0.27761042363175	0.263837123015319	10.5490864287942	12.090568331348	7.17757396334925	6.52865855686825	6.70634385034774	6.71441780729268	7.61869602626519	6.6997390435411	6.77323500379759	5.19927968045277	6.80302518296155	7.05666480184278	6.70002083292948	6.83502959096162	6.68399196729686	6.17221891880781	6.83843866816754	9.40248631152264	4.826228112311	3.12606248727959	9.40371052732532	6.81605736273626	6.5700442365717	6.8022137487357	6.72190622840649	6.75211448782743	6.80302518296155	7.05059394527233	6.80167910089773	6.11968915004586	6.80165374239597	6.85835538212105	7.40536865299014	3.12542486819457	6.76473880551858	6.76473880551858	6.90059047726852	7.02737828336351	7.32173606408405
A9	11.1209066109918	11.416564308311	11.0667867982762	11.1209066109918	10.939642605579	0.34098045647808	0.125980404208131	0.27761042363175	0	0.35251712610879	10.7839016232705	12.3674328306979	7.02223296965431	6.51368960146245	6.54851758818437	6.56342940830478	7.52541847049053	6.54187109072779	6.61381330462994	4.95577531779842	6.64403734132342	6.89527368705148	6.71893541461741	6.67354155311076	6.50665998725921	6.15761726066991	6.68292627535274	9.22956534319913	4.89649830207609	3.02882675578521	9.22251473608473	6.62736396765636	6.55025840455169	6.64241140714726	6.57562447665323	6.59289983531527	6.64403734132342	6.88906357981174	6.64246799510543	6.08943588054756	6.64179919848531	6.66452252671995	7.33758277757737	3.02832053602323	6.61804274826024	6.61804274826024	6.70799950579157	6.96735169557272	7.11024159465767
A10	10.839318011257	11.1336719090083	10.7853769493375	10.839318011257	10.6555981055894	0.245248389882584	0.285629630146733	0.263837123015319	0.35251712610879	0	10.4452445519877	12.1143556333139	6.94171545089108	6.26566570535646	6.47200203663256	6.47656104208399	7.36065195938783	6.46542271295698	6.53972019818126	5.04582576881327	6.56926089908599	6.82409863488391	6.44171684837513	6.60262085397246	6.46131265086592	5.90923019373759	6.60281601047917	9.17587747421616	4.58243907606004	2.8709013831843	9.18251451293054	6.60135086836284	6.30672096972429	6.56889225211679	6.48178693096071	6.51849752166402	6.56926089908599	6.8181078044715	6.56803631915963	5.85591759617056	6.56836100932341	6.64761573032666	7.14322441107936	2.87022970502711	6.52479494695733	6.52479494695733	6.68883871997075	6.76450064532778	7.12639107043951
A11	3.92637080031127	3.9506814577484	3.92100015380731	3.92637080031127	3.75821308150522	10.4772199231465	10.6783443780598	10.5490864287942	10.7839016232705	10.4452445519877	0	5.74908100278575	12.9964940973078	9.4096927229595	12.7922211787907	12.6335749076814	11.6558697971253	12.7895650343566	12.8677694900257	13.8627240374342	12.8740098722091	13.0777385889182	8.62359296120805	12.9527029110856	13.2494871353346	9.35803732360248	12.8097239954184	14.9109199749625	7.85407745773601	10.4836467608526	15.1624701027167	13.6122180652215	9.52797676576392	12.893247311119	12.5257019076625	12.8509583683606	12.8740098722091	13.077675320021	12.8786507644418	9.69479697908094	12.8941944212392	13.7694159586874	10.9198693083295	10.4820487248733	12.5580895323292	12.5580895323292	13.7653169031017	10.5968276260113	14.5551144549748
A12	1.91562664515427	1.81255749230887	1.94182498529734	1.91562664515427	2.12824703592534	12.0267033169953	12.2419784741017	12.090568331348	12.3674328306979	12.1143556333139	5.74908100278575	0	16.9207076367132	13.7465634952204	16.6011283340454	16.4835383469668	16.0047295019699	16.5967785467821	16.6818290520472	16.7210853222219	16.6970900257088	16.9397869776227	13.0921825988994	16.7676105085161	16.9325045760787	13.5800480499748	16.661007729484	19.1001094140053	11.6071108261509	13.4214601551946	19.284804051419	17.2432943873568	13.8653784679909	16.7112873688751	16.4035246454083	16.6616713236765	16.6970900257088	16.9376029132366	16.7001093176968	13.8619298179555	16.7118013541906	17.3706738293326	15.3286881073015	13.4198227719976	16.4432942856936	16.4432942856936	17.3839337166714	14.9385842150093	18.0923320612857
A13	15.2006152328286	15.4400369361767	15.1554762864517	15.2006152328286	14.9814444281084	7.18227223133459	7.09371883877636	7.17757396334925	7.02223296965431	6.94171545089108	12.9964940973078	16.9207076367132	0	3.67511456426871	0.478354349013364	0.478768391291653	1.8966071402639	0.485089234677496	0.424640875093294	3.47911742569865	0.392195360757874	0.224131341057967	4.503308434529	0.392871186161572	0.844771249806715	3.65869324357755	0.339307021000153	2.30655831425432	5.33596318825327	4.1716253557313	2.40988229791415	1.12479755621317	3.56667635965194	0.400995329773301	0.524312175007408	0.443058245606597	0.392195360757874	0.231089105589676	0.395541221239961	3.31267961384738	0.402081681875707	1.28420060931664	2.51376322641971	4.1727698747235	0.482043683186493	0.482043683186493	1.23546883287277	2.63594703029101	1.94623999303786
A14	11.9356500595904	12.1506002781262	11.8947714513941	11.9356500595904	11.7134848737171	6.4961393558713	6.52134237085515	6.52865855686825	6.51368960146245	6.26566570535646	9.4096927229595	13.7465634952204	3.67511456426871	0	3.57662099875287	3.3921258418284	2.27868405765257	3.57579717423961	3.64140530895697	5.78053180346757	3.63895503963707	3.79694262378006	0.829045347854988	3.71926500192928	4.12004517509214	0.356440158371641	3.55433095150128	5.50633528124797	2.40333383820767	3.70257896378614	5.75287760155733	4.50377145826216	0.120208389890224	3.66133272839277	3.26720211510415	3.62899016175299	3.63895503963707	3.79852701877394	3.64471892680355	0.543254177434472	3.66260256194963	4.67790233774622	1.58215406544369	3.70224710678528	3.29080601172418	3.29080601172418	4.65626154360985	1.20473753772347	5.46379512465466
A15	14.9008377088713	15.1447675472105	14.854941864824	14.9008377088713	14.6826753795567	6.7119169124014	6.62106554923129	6.70634385034774	6.54851758818437	6.47200203663256	12.7922211787907	16.6011283340454	0.478354349013364	3.57662099875287	0	0.196930620879539	2.07805368120268	0.00673605967907088	0.0808995620507307	3.09062231769914	0.101954019145888	0.364554148457783	4.40356535941503	0.166531587394103	0.583831508091162	3.51473783616645	0.149425811157244	2.74100129311314	5.05427765795529	3.72127343760047	2.81297048055965	0.955939332587912	3.47591022089467	0.111176763399552	0.330650890295188	0.0606091697682794	0.101954019145888	0.35994072891085	0.102978658954173	3.16303791079715	0.111486435408081	1.13251093382913	2.59791932958666	3.72246602541111	0.325666647724324	0.325666647724324	1.10072772001981	2.64330823231798	1.89636958997976
A16	14.7746214857573	15.016733371143	14.7290341071266	14.7746214857573	14.5560287510021	6.71788758930216	6.63287540295389	6.71441780729268	6.56342940830478	6.47656104208399	12.6335749076814	16.4835383469668	0.478768391291653	3.3921258418284	0.196930620879539	0	1.89037377282906	0.19853542177657	0.250275421286231	3.24386733219779	0.246996981560505	0.456938901836024	4.22000185900433	0.327416058152316	0.780535386769878	3.33820255210795	0.178807745917228	2.78463909825419	4.91868189991526	3.6950690200754	2.88023178964819	1.15246082779416	3.29015067305435	0.269207242844616	0.133723923443039	0.240161684079704	0.246996981560505	0.455203403863461	0.252657529869981	2.98714916810326	0.27047734396803	1.32893560048897	2.40141378775087	3.69619946086517	0.132879644791815	0.132879644791815	1.29638630558179	2.44742191295248	2.08877156745299
A17	14.2054844179563	14.4233773199275	14.1640383959554	14.2054844179563	13.9834967451278	7.60547070117951	7.56881208636978	7.61869602626519	7.52541847049053	7.36065195938783	11.6558697971253	16.0047295019699	1.8966071402639	2.27868405765257	2.07805368120268	1.89037377282906	0	2.08139142673837	2.10195182192647	5.06676228991453	2.08116821456123	2.09841441302978	3.03318063705411	2.14482262307539	2.64905639596442	2.42496084003433	1.97241383309892	3.26240206812004	4.48901658289586	4.49685019451337	3.5352362519215	2.99082716922058	2.15847982821244	2.10466025956685	1.76452363006025	2.10231194462192	2.08116821456123	2.10356892999072	2.08791062921764	2.15930289318104	2.10630735596683	3.16037861851364	0.74446598646278	4.49738368322072	1.75749414252224	1.75749414252224	3.11666150970875	1.07400338779726	3.84178530009161
A18	14.8967833527141	15.1407777801439	14.8508766820683	14.8967833527141	14.6786367328066	6.70532662406538	6.61443699681316	6.6997390435411	6.54187109072779	6.46542271295698	12.7895650343566	16.5967785467821	0.485089234677496	3.57579717423961	0.00673605967907088	0.19853542177657	2.08139142673837	0	0.0857364613218907	3.08525437735691	0.107841977912129	0.37052540665625	4.40264108208925	0.17083558796691	0.582009389700888	3.51325696415733	0.155885136238195	2.74717360977985	5.05062819546183	3.71502806713027	2.81875077383581	0.954934741755454	3.47521117167001	0.116271150764066	0.332186618305134	0.0649342883228898	0.107841977912129	0.365860942511688	0.108646843028226	3.16152009881323	0.116517209458519	1.13154859155852	2.59983517240998	3.71622143540989	0.328063063602105	0.328063063602105	1.100072174814	2.64415550217834	1.89639299632223
A19	14.9810952449312	15.2248980388211	14.9352196850934	14.9810952449312	14.7629030683839	6.77928776402064	6.68709487228528	6.77323500379759	6.61381330462994	6.53972019818126	12.8677694900257	16.6818290520472	0.424640875093294	3.64140530895697	0.0808995620507307	0.250275421286231	2.10195182192647	0.0857364613218907	0	3.10170368710488	0.0326258823635473	0.288659811158012	4.46899794344325	0.0863352805983737	0.548233171652356	3.5839617338638	0.133194416174254	2.66622249179599	5.13360020532121	3.79545785943009	2.73483732243803	0.909591718574634	3.5397994643341	0.030908880600889	0.380939259227768	0.0218833315562302	0.0326258823635473	0.283561648891752	0.0292216443753587	3.2325247773219	0.0309675717485254	1.08532662522101	2.63844014002592	3.796660272529	0.367764118015881	0.367764118015881	1.0505759442325	2.69450893346079	1.83919721566231
A20	15.2238906413604	15.4989643898842	15.1728591167848	15.2238906413604	15.0191436023796	5.23618789899675	5.06694368760343	5.19927968045277	4.95577531779842	5.04582576881327	13.8627240374342	16.7210853222219	3.47911742569865	5.78053180346757	3.09062231769914	3.24386733219779	5.06676228991453	3.08525437735691	3.10170368710488	0	3.13171016468638	3.26179793297773	6.49781512132347	3.10003563448487	2.64676817626705	5.556194450233	3.23119620340517	5.03390626614973	6.11841433112158	3.40464574748793	4.89510976420345	2.4944219500963	5.7216132618432	3.11353598959447	3.34976583205468	3.0916611085305	3.13171016468638	3.25436684489042	3.12594969941936	5.24627626258854	3.11201735742268	2.4167535736631	5.40584284741057	3.4062893608735	3.36959376021799	3.36959376021799	2.47652134947389	5.28644555660039	2.46754924726945
A21	14.9947287762233	15.2381774926958	14.9489127028624	14.9947287762233	14.7764514085385	6.80893596013357	6.71712632008739	6.80302518296155	6.64403734132342	6.56926089908599	12.8740098722091	16.6970900257088	0.392195360757874	3.63895503963707	0.101954019145888	0.246996981560505	2.08116821456123	0.107841977912129	0.0326258823635473	3.13171016468638	0	0.262700340523403	4.46691663308148	0.0804310947084527	0.567928321973822	3.58469004612672	0.108947202350497	2.63969333110735	5.14517263943923	3.82226556987096	2.71103135695624	0.923986517416065	3.5367714687975	0.0241209141617808	0.373950480145434	0.0514664628666057	0	0.258019045399517	0.00675642657031192	3.23349383166259	0.0256984843911065	1.09909838920225	2.62362063700147	3.82346240426135	0.357240351724156	0.357240351724156	1.06299452961904	2.68448706364922	1.84739962977695
A22	15.2315603729803	15.473640536237	15.1859718161218	15.2315603729803	15.0129662352252	7.0632686223951	6.96948712444384	7.05666480184278	6.89527368705148	6.82409863488391	13.0777385889182	16.9397869776227	0.224131341057967	3.79694262378006	0.364554148457783	0.456938901836024	2.09841441302978	0.37052540665625	0.288659811158012	3.26179793297773	0.262700340523403	0	4.62598795934567	0.221733246222677	0.621863151085335	3.76202029891446	0.278796538735888	2.37756337822838	5.37500639184102	4.08411159585157	2.44903624121363	0.905204754375825	3.69128188200402	0.258200507379656	0.552668940118867	0.310493685353574	0.262700340523403	0.00749666666670379	0.262332425009019	3.41283967259589	0.258488375517697	1.06808388866281	2.69354073083697	4.08531453873233	0.519666771445361	0.519666771445361	1.02135977865023	2.79283238177263	1.75554258328998
A23	11.2579742962666	11.4641532757548	11.218640918975	11.2579742962666	11.035595339174	6.65987155615632	6.71125559547372	6.70002083292948	6.71893541461741	6.44171684837513	8.62359296120805	13.0921825988994	4.503308434529	0.829045347854988	4.40356535941503	4.22000185900433	3.03318063705411	4.40264108208925	4.46899794344325	6.49781512132347	4.46691663308148	4.62598795934567	0	4.54726781040396	4.94284127602738	0.948490078440464	4.38290158000382	6.28819607363876	2.13623853835521	4.11029214103097	6.54583886817419	5.32624792068488	0.936854630879305	4.48919659066074	4.0955803316137	4.45635605629756	4.46691663308148	4.62757083816361	4.47264285265435	1.28507969110869	4.49045476846165	5.49969349127975	2.3024105824114	4.10966686247194	4.11947934695636	4.11947934695636	5.47922067773329	1.97498213915974	6.28755582154147
A24	15.0672869286642	15.31114271683	15.0214012444923	15.0672869286642	14.8491087399593	6.84171308143479	6.74776920447887	6.83502959096162	6.67354155311076	6.60262085397246	12.9527029110856	16.7676105085161	0.392871186161572	3.71926500192928	0.166531587394103	0.327416058152316	2.14482262307539	0.17083558796691	0.0863352805983737	3.10003563448487	0.0804310947084527	0.221733246222677	4.54726781040396	0	0.506571958497506	3.66505148302667	0.177283412467159	2.59447749245194	5.21992870195695	3.8675133940027	2.65734894313035	0.852572908464203	3.61699229851212	0.0594908290075035	0.453553747682677	0.105946188020144	0.0804310947084527	0.2155762155052	0.0749719743370816	3.31382700122321	0.0585125458000249	1.02668339620821	2.69624566935879	3.86872985548952	0.435281246019169	0.435281246019169	0.989059674375617	2.76162777432731	1.7695287375728
A25	15.2590974263683	15.5083368550596	15.2123048732564	15.2590974263683	15.0423638664274	6.69577983423141	6.58805257020445	6.68399196729686	6.50665998725921	6.46131265086592	13.2494871353346	16.9325045760787	0.844771249806715	4.12004517509214	0.583831508091162	0.780535386769878	2.64905639596442	0.582009389700888	0.548233171652356	2.64676817626705	0.567928321973822	0.621863151085335	4.94284127602738	0.506571958497506	0	4.03631067695489	0.676642963460053	2.72568697505812	5.45620010406088	3.82633626152324	2.7217865699022	0.383867431207992	4.02309743001583	0.544396485660958	0.914110390653669	0.549996865900165	0.567928321973822	0.614632840717814	0.56118082237368	3.68415657817363	0.54274959567005	0.559247955563978	3.18173677258192	3.82768951673199	0.908916437303231	0.908916437303231	0.536383287677758	3.22142961586933	1.34525472866666
A26	11.7853709752939	12.0060284481131	11.7435114395397	11.7853709752939	11.5635585006909	6.13971182157599	6.16501889670075	6.17221891880781	6.15761726066991	5.90923019373759	9.35803732360248	13.5800480499748	3.65869324357755	0.356440158371641	3.51473783616645	3.33820255210795	2.42496084003433	3.51325696415733	3.5839617338638	5.556194450233	3.58469004612672	3.76202029891446	0.948490078440464	3.66505148302667	4.03631067695489	0	3.50725017056098	5.59440808374062	2.12852397124251	3.36085003512955	5.82437341059105	4.41792849000861	0.412845389098632	3.60608767654088	3.21907853162376	3.5698503774248	3.58469004612672	3.76291093761938	3.59008341826482	0.352218045250383	3.60724909654157	4.58926815507081	1.77825796241715	3.36047172218425	3.24659576154778	3.24659576154778	4.57188497930558	1.36735181460369	5.38109590801911
A27	14.9530255236658	15.1952700683469	14.9074131558396	14.9530255236658	14.7344654334659	6.84326515769337	6.75444354390333	6.83843866816754	6.68292627535274	6.60281601047917	12.8097239954184	16.661007729484	0.339307021000153	3.55433095150128	0.149425811157244	0.178807745917228	1.97241383309892	0.155885136238195	0.133194416174254	3.23119620340517	0.108947202350497	0.278796538735888	4.38290158000382	0.177283412467159	0.676642963460053	3.50725017056098	0	2.62913071703544	5.09747474963378	3.83882465884038	2.71480117690044	1.02940510943619	3.45095388775336	0.132251765961745	0.288216046917933	0.139991008639839	0.108947202350497	0.276783818570048	0.115655987307188	3.15675902192423	0.133900095593692	1.20380615190241	2.51898921196578	3.83998882583009	0.263890905489369	0.263890905489369	1.16634306672608	2.5861457132188	1.94469350412861
A28	17.3421546578139	17.5713779788959	17.2987170509863	17.3421546578139	17.1212906462702	9.41239268239282	9.30921629997409	9.40248631152264	9.22956534319913	9.17587747421616	14.9109199749625	19.1001094140053	2.30655831425432	5.50633528124797	2.74100129311314	2.78463909825419	3.26240206812004	2.74717360977985	2.66622249179599	5.03390626614973	2.63969333110735	2.37756337822838	6.28819607363876	2.59447749245194	2.72568697505812	5.59440808374062	2.62913071703544	0	7.49376287010481	6.46161963152858	0.360519534516718	2.66139387560563	5.38710216189118	2.63570971409535	2.82295151242617	2.68805614709435	2.63969333110735	2.38270742465764	2.6396696832307	5.28060424944315	2.63596121408266	2.67624675883928	4.00537870402639	6.46282610691743	2.77910539410984	2.77910539410984	2.62152616875458	4.31409749480021	2.63157685846105
A29	9.86687120419812	10.1045781468874	9.82214506166316	9.86687120419812	9.64726367477089	4.77606552464201	4.86502455139383	4.826228112311	4.89649830207609	4.58243907606004	7.85407745773601	11.6071108261509	5.33596318825327	2.40333383820767	5.05427765795529	4.91868189991526	4.48901658289586	5.05062819546183	5.13360020532121	6.11841433112158	5.14517263943923	5.37500639184102	2.13623853835521	5.21992870195695	5.45620010406088	2.12852397124251	5.09747474963378	7.49376287010481	0	2.94057586957124	7.67885941593633	5.80380256014126	2.50446094292445	5.16165836532737	4.82806025678895	5.11468449769035	5.14517263943923	5.37358090802674	5.1489074296936	2.33637388569424	5.16236334835064	5.9531039322003	3.89441215124363	2.93927093002907	4.8658296894316	4.8658296894316	5.9542899788366	3.47292507995119	6.72801284150335
A30	11.8668541919754	12.1365550846823	11.816718824895	11.8668541919754	11.6586620218497	3.11614668932465	3.07239763454622	3.12606248727959	3.02882675578521	2.8709013831843	10.4836467608526	13.4214601551946	4.1716253557313	3.70257896378614	3.72127343760047	3.6950690200754	4.49685019451337	3.71502806713027	3.79545785943009	3.40464574748793	3.82226556987096	4.08411159585157	4.11029214103097	3.8675133940027	3.82633626152324	3.36085003512955	3.83882465884038	6.46161963152858	2.94057586957124	0	6.51473156149566	4.04812905077651	3.71294981356482	3.82593432828022	3.68189880314897	3.77363885805443	3.82226556987096	4.07893073494604	3.82216299098756	3.21367564993798	3.82567454742136	4.13676194813416	4.32816769386858	0.00165669057293299	3.72587219537309	3.72587219537309	4.16516035171736	3.97480988923592	4.7696982577828
A31	17.5398079289626	17.7723858452404	17.4957977722938	17.5398079289626	17.3194279813769	9.4163370804788	9.30590162924639	9.40371052732532	9.22251473608473	9.18251451293054	15.1624701027167	19.284804051419	2.40988229791415	5.75287760155733	2.81297048055965	2.88023178964819	3.5352362519215	2.81875077383581	2.73483732243803	4.89510976420345	2.71103135695624	2.44903624121363	6.54583886817419	2.65734894313035	2.7217865699022	5.82437341059105	2.71480117690044	0.360519534516718	7.67885941593633	6.51473156149566	0	2.60741674910416	5.63449765559451	2.70394084914962	2.93373738964499	2.75667690569642	2.71103135695624	2.4533293557237	2.71011702671674	5.50287797707709	2.70397393088395	2.59850818999252	4.27970208637237	6.51599858397774	2.89088870109176	2.89088870109176	2.54766196855077	4.5711554189395	2.45148824686148
A32	15.582452862465	15.8339417801118	15.5352803899863	15.582452862465	15.3664099400652	6.8316025579388	6.71392092385496	6.81605736273626	6.62736396765636	6.60135086836284	13.6122180652215	17.2432943873568	1.12479755621317	4.50377145826216	0.955939332587912	1.15246082779416	2.99082716922058	0.954934741755454	0.909591718574634	2.4944219500963	0.923986517416065	0.905204754375825	5.32624792068488	0.852572908464203	0.383867431207992	4.41792849000861	1.02940510943619	2.66139387560563	5.80380256014126	4.04812905077651	2.60741674910416	0	4.40694405509381	0.899869795609714	1.28604016406303	0.915134736166821	0.923986517416065	0.899082032614556	0.917303733035756	4.06586080979716	0.898288061196904	0.176716679433865	3.54759098282326	4.04955401951798	1.27671107811352	1.27671107811352	0.154534749724601	3.59896588110838	0.963227230405739
A33	12.0552117202478	12.2703628524751	12.0142946034838	12.0552117202478	11.8330568439182	6.53863518631373	6.56010605675274	6.5700442365717	6.55025840455169	6.30672096972429	9.52797676576392	13.8653784679909	3.56667635965194	0.120208389890224	3.47591022089467	3.29015067305435	2.15847982821244	3.47521117167001	3.5397994643341	5.7216132618432	3.5367714687975	3.69128188200402	0.936854630879305	3.61699229851212	4.02309743001583	0.412845389098632	3.45095388775336	5.38710216189118	2.50446094292445	3.71294981356482	5.63449765559451	4.40694405509381	0	3.55930438330301	3.16433405401532	3.52771058100009	3.5367714687975	3.6929784574183	3.54259666781303	0.514840923878439	3.56059266058335	4.58152779836624	1.4633409716809	3.71267055033166	3.18722009145901	3.18722009145901	4.5590230561492	1.0845292837909	5.36574417220948
A34	15.0099870858372	15.2536571731372	14.9641334873123	15.0099870858372	14.7917631599347	6.80837828820491	6.71586978214369	6.8022137487357	6.64241140714726	6.56889225211679	12.893247311119	16.7112873688751	0.400995329773301	3.66133272839277	0.111176763399552	0.269207242844616	2.10466025956685	0.116271150764066	0.030908880600889	3.11353598959447	0.0241209141617808	0.258200507379656	4.48919659066074	0.0594908290075035	0.544396485660958	3.60608767654088	0.132251765961745	2.63570971409535	5.16165836532737	3.82593432828022	2.70394084914962	0.899869795609714	3.55930438330301	0	0.397181704036075	0.0527383892435083	0.0241209141617808	0.253002684746381	0.0174924726668348	3.25480531093643	0.0016532392446332	1.07497780590127	2.64773996525339	3.8271382795112	0.381039446251958	0.381039446251958	1.03890413248769	2.70834660477569	1.82372663834249
A35	14.6888130882519	14.9296687247608	14.6434392412077	14.6888130882519	14.4699394156887	6.72394840998063	6.6429353163702	6.72190622840649	6.57562447665323	6.48178693096071	12.5257019076625	16.4035246454083	0.524312175007408	3.26720211510415	0.330650890295188	0.133723923443039	1.76452363006025	0.332186618305134	0.380939259227768	3.34976583205468	0.373950480145434	0.552668940118867	4.0955803316137	0.453553747682677	0.914110390653669	3.21907853162376	0.288216046917933	2.82295151242617	4.82806025678895	3.68189880314897	2.93373738964499	1.28604016406303	3.16433405401532	0.397181704036075	0	0.372400058325719	0.373950480145434	0.552303491681178	0.380055344970967	2.86866104841632	0.398567443854864	1.46246495720721	2.2681196631353	3.68298482904301	0.0442131846964202	0.0442131846964202	1.42956156469073	2.31436982513621	2.22011237754331
A36	14.9614442736422	15.2053630938725	14.9155494368327	14.9614442736422	14.7432800541297	6.75810779567773	6.66608443532964	6.75211448782743	6.59289983531527	6.51849752166402	12.8509583683606	16.6616713236765	0.443058245606597	3.62899016175299	0.0606091697682794	0.240161684079704	2.10231194462192	0.0649342883228898	0.0218833315562302	3.0916611085305	0.0514664628666057	0.310493685353574	4.45635605629756	0.105946188020144	0.549996865900165	3.5698503774248	0.139991008639839	2.68805614709435	5.11468449769035	3.77363885805443	2.75667690569642	0.915134736166821	3.52771058100009	0.0527383892435083	0.372400058325719	0	0.0514664628666057	0.305419045556876	0.0495736431987766	3.21830253907242	0.0527160250777685	1.09122445561156	2.63400040024674	3.77484076718476	0.361590921484483	0.361590921484483	1.05744075748952	2.68672646179323	1.84862070812268
A37	14.9947287762233	15.2381774926958	14.9489127028624	14.9947287762233	14.7764514085385	6.80893596013357	6.71712632008739	6.80302518296155	6.64403734132342	6.56926089908599	12.8740098722091	16.6970900257088	0.392195360757874	3.63895503963707	0.101954019145888	0.246996981560505	2.08116821456123	0.107841977912129	0.0326258823635473	3.13171016468638	0	0.262700340523403	4.46691663308148	0.0804310947084527	0.567928321973822	3.58469004612672	0.108947202350497	2.63969333110735	5.14517263943923	3.82226556987096	2.71103135695624	0.923986517416065	3.5367714687975	0.0241209141617808	0.373950480145434	0.0514664628666057	0	0.258019045399517	0.00675642657031192	3.23349383166259	0.0256984843911065	1.09909838920225	2.62362063700147	3.82346240426135	0.357240351724156	0.357240351724156	1.06299452961904	2.68448706364922	1.84739962977695
A38	15.2297666008475	15.4719331924689	15.1841634851728	15.2297666008475	15.0111921624796	7.0572426868706	6.9633393669193	7.05059394527233	6.88906357981174	6.8181078044715	13.077675320021	16.9376029132366	0.231089105589676	3.79852701877394	0.35994072891085	0.455203403863461	2.10356892999072	0.365860942511688	0.283561648891752	3.25436684489042	0.258019045399517	0.00749666666670379	4.62757083816361	0.2155762155052	0.614632840717814	3.76291093761938	0.276783818570048	2.38270742465764	5.37358090802674	4.07893073494604	2.4533293557237	0.899082032614556	3.6929784574183	0.253002684746381	0.552303491681178	0.305419045556876	0.258019045399517	0	0.257500957193453	3.41363512130235	0.253256205890812	1.06227662866246	2.69758368771431	4.08013518894354	0.519716081678792	0.519716081678792	1.01572952708329	2.79587552039708	1.75133784382744
A39	14.9980789150744	15.2415973270324	14.9522510466652	14.9980789150744	14.7798183076586	6.80765964596498	6.71565807139137	6.80167910089773	6.64246799510543	6.56803631915963	12.8786507644418	16.7001093176968	0.395541221239961	3.64471892680355	0.102978658954173	0.252657529869981	2.08791062921764	0.108646843028226	0.0292216443753587	3.12594969941936	0.00675642657031192	0.262332425009019	4.47264285265435	0.0749719743370816	0.56118082237368	3.59008341826482	0.115655987307188	2.6396696832307	5.1489074296936	3.82216299098756	2.71011702671674	0.917303733035756	3.54259666781303	0.0174924726668348	0.380055344970967	0.0495736431987766	0.00675642657031192	0.257500957193453	0	3.23885527075539	0.019039038841284	1.09244090146906	2.63029718385585	3.82336184786373	0.363628886916317	0.363628886916317	1.0563951868974	2.69091468675616	1.84107166237493
A40	12.0781385603453	12.3020989039472	12.035701570594	12.0781385603453	11.8566190987355	6.09087813020421	6.10392748948937	6.11968915004586	6.08943588054756	5.85591759617056	9.69479697908094	13.8619298179555	3.31267961384738	0.543254177434472	3.16303791079715	2.98714916810326	2.15930289318104	3.16152009881323	3.2325247773219	5.24627626258854	3.23349383166259	3.41283967259589	1.28507969110869	3.31382700122321	3.68415657817363	0.352218045250383	3.15675902192423	5.28060424944315	2.33637388569424	3.21367564993798	5.50287797707709	4.06586080979716	0.514840923878439	3.25480531093643	2.86866104841632	3.21830253907242	3.23349383166259	3.41363512130235	3.23885527075539	0	3.25595790975559	4.23732031601634	1.56679845624765	3.21345601696989	2.8966018111746	2.8966018111746	4.21978675975457	1.14111860141705	5.02900358982771
A41	15.010587602176	15.2542759622868	14.9647309158067	15.010587602176	14.7923680982323	6.80783468266526	6.71528117639493	6.80165374239597	6.64179919848531	6.56836100932341	12.8941944212392	16.7118013541906	0.402081681875707	3.66260256194963	0.111486435408081	0.27047734396803	2.10630735596683	0.116517209458519	0.0309675717485254	3.11201735742268	0.0256984843911065	0.258488375517697	4.49045476846165	0.0585125458000249	0.54274959567005	3.60724909654157	0.133900095593692	2.63596121408266	5.16236334835064	3.82567454742136	2.70397393088395	0.898288061196904	3.56059266058335	0.0016532392446332	0.398567443854864	0.0527160250777685	0.0256984843911065	0.253256205890812	0.019039038841284	3.25595790975559	0	1.07340815342859	2.64931823637705	3.82687898414622	0.382512579662419	0.382512579662419	1.03735979163452	2.70982772544677	1.82228242163502
A42	15.7167615626998	15.9694654284433	15.66938495876	15.7167615626998	15.5011132341169	6.8756523968818	6.75341103228486	6.85835538212105	6.66452252671995	6.64761573032666	13.7694159586874	17.3706738293326	1.28420060931664	4.67790233774622	1.13251093382913	1.32893560048897	3.16037861851364	1.13154859155852	1.08532662522101	2.4167535736631	1.09909838920225	1.06808388866281	5.49969349127975	1.02668339620821	0.559247955563978	4.58926815507081	1.20380615190241	2.67624675883928	5.9531039322003	4.13676194813416	2.59850818999252	0.176716679433865	4.58152779836624	1.07497780590127	1.46246495720721	1.09122445561156	1.09909838920225	1.06227662866246	1.09244090146906	4.23732031601634	1.07340815342859	0	3.72261101606303	4.13821748009025	1.45272714698264	1.45272714698264	0.0601857512874059	3.77563681975525	0.793999406046664
A43	13.5165527260245	13.7302307409599	13.4758491920509	13.5165527260245	13.2943411337305	7.38550341550933	7.3693752940425	7.40536865299014	7.33758277757737	7.14322441107936	10.9198693083295	15.3286881073015	2.51376322641971	1.58215406544369	2.59791932958666	2.40141378775087	0.74446598646278	2.59983517240998	2.63844014002592	5.40584284741057	2.62362063700147	2.69354073083697	2.3024105824114	2.69624566935879	3.18173677258192	1.77825796241715	2.51898921196578	4.00537870402639	3.89441215124363	4.32816769386858	4.27970208637237	3.54759098282326	1.4633409716809	2.64773996525339	2.2681196631353	2.63400040024674	2.62362063700147	2.69758368771431	2.63029718385585	1.56679845624765	2.64931823637705	3.72261101606303	0	4.32843708427187	2.27308604764536	2.27308604764536	3.68519614719489	0.427269001917997	4.44864304625579
A44	11.8652009032001	12.1349006857287	11.8150657376165	11.8652009032001	11.6570080644435	3.11547435701211	3.07183067007459	3.12542486819457	3.02832053602323	2.87022970502711	10.4820487248733	13.4198227719976	4.1727698747235	3.70224710678528	3.72246602541111	3.69619946086517	4.49738368322072	3.71622143540989	3.796660272529	3.4062893608735	3.82346240426135	4.08531453873233	4.10966686247194	3.86872985548952	3.82768951673199	3.36047172218425	3.83998882583009	6.46282610691743	2.93927093002907	0.00165669057293299	6.51599858397774	4.04955401951798	3.71267055033166	3.8271382795112	3.68298482904301	3.77484076718476	3.82346240426135	4.08013518894354	3.82336184786373	3.21345601696989	3.82687898414622	4.13821748009025	4.32843708427187	0	3.72695977097955	3.72695977097955	4.16660565127058	3.9749842329876	4.77123056404739
A45	14.7274631185211	14.968049556973	14.6821342000712	14.7274631185211	14.5085316969017	6.76689534295455	6.68554827802308	6.76473880551858	6.61804274826024	6.52479494695733	12.5580895323292	16.4432942856936	0.482043683186493	3.29080601172418	0.325666647724324	0.132879644791815	1.75749414252224	0.328063063602105	0.367764118015881	3.36959376021799	0.357240351724156	0.519666771445361	4.11947934695636	0.435281246019169	0.908916437303231	3.24659576154778	0.263890905489369	2.77910539410984	4.8658296894316	3.72587219537309	2.89088870109176	1.27671107811352	3.18722009145901	0.381039446251958	0.0442131846964202	0.361590921484483	0.357240351724156	0.519716081678792	0.363628886916317	2.8966018111746	0.382512579662419	1.45272714698264	2.27308604764536	3.72695977097955	0	0	1.41833604385562	2.32733702329508	2.20456205197313
A46	14.7274631185211	14.968049556973	14.6821342000712	14.7274631185211	14.5085316969017	6.76689534295455	6.68554827802308	6.76473880551858	6.61804274826024	6.52479494695733	12.5580895323292	16.4432942856936	0.482043683186493	3.29080601172418	0.325666647724324	0.132879644791815	1.75749414252224	0.328063063602105	0.367764118015881	3.36959376021799	0.357240351724156	0.519666771445361	4.11947934695636	0.435281246019169	0.908916437303231	3.24659576154778	0.263890905489369	2.77910539410984	4.8658296894316	3.72587219537309	2.89088870109176	1.27671107811352	3.18722009145901	0.381039446251958	0.0442131846964202	0.361590921484483	0.357240351724156	0.519716081678792	0.363628886916317	2.8966018111746	0.382512579662419	1.45272714698264	2.27308604764536	3.72695977097955	0	0	1.41833604385562	2.32733702329508	2.20456205197313
A47	15.7265779158881	15.9786536646646	15.6793059250529	15.7265779158881	15.5107245805378	6.91745067798824	6.79633042735152	6.90059047726852	6.70799950579157	6.68883871997075	13.7653169031017	17.3839337166714	1.23546883287277	4.65626154360985	1.10072772001981	1.29638630558179	3.11666150970875	1.100072174814	1.0505759442325	2.47652134947389	1.06299452961904	1.02135977865023	5.47922067773329	0.989059674375617	0.536383287677758	4.57188497930558	1.16634306672608	2.62152616875458	5.9542899788366	4.16516035171736	2.54766196855077	0.154534749724601	4.5590230561492	1.03890413248769	1.42956156469073	1.05744075748952	1.06299452961904	1.01572952708329	1.0563951868974	4.21978675975457	1.03735979163452	0.0601857512874059	3.68519614719489	4.16660565127058	1.41833604385562	1.41833604385562	0	3.74380590192654	0.809219948901408
A48	13.1346013263974	13.3513662596754	13.0933749691552	13.1346013263974	12.9125384498944	7.00562764529346	6.9955562131335	7.02737828336351	6.96735169557272	6.76450064532778	10.5968276260113	14.9385842150093	2.63594703029101	1.20473753772347	2.64330823231798	2.44742191295248	1.07400338779726	2.64415550217834	2.69450893346079	5.28644555660039	2.68448706364922	2.79283238177263	1.97498213915974	2.76162777432731	3.22142961586933	1.36735181460369	2.5861457132188	4.31409749480021	3.47292507995119	3.97480988923592	4.5711554189395	3.59896588110838	1.0845292837909	2.70834660477569	2.31436982513621	2.68672646179323	2.68448706364922	2.79587552039708	2.69091468675616	1.14111860141705	2.70982772544677	3.77563681975525	0.427269001917997	3.9749842329876	2.32733702329508	2.32733702329508	3.74380590192654	0	4.53083921244177
A49	16.4564433566187	16.712043288509	16.4085778452156	16.4564433566187	16.2418065411764	7.34527250307979	7.2071539065092	7.32173606408405	7.11024159465767	7.12639107043951	14.5551144549748	18.0923320612857	1.94623999303786	5.46379512465466	1.89636958997976	2.08877156745299	3.84178530009161	1.89639299632223	1.83919721566231	2.46754924726945	1.84739962977695	1.75554258328998	6.28755582154147	1.7695287375728	1.34525472866666	5.38109590801911	1.94469350412861	2.63157685846105	6.72801284150335	4.7696982577828	2.45148824686148	0.963227230405739	5.36574417220948	1.82372663834249	2.22011237754331	1.84862070812268	1.84739962977695	1.75133784382744	1.84107166237493	5.02900358982771	1.82228242163502	0.793999406046664	4.44864304625579	4.77123056404739	2.20456205197313	2.20456205197313	0.809219948901408	4.53083921244177	0
A50	11.9138430251284	12.1281082094447	11.8730836133205	11.9138430251284	11.6916470182776	6.52133567626296	6.54773328038877	6.55421309455903	6.54076475787045	6.29134408118329	9.37788329592542	13.7266645990905	3.71391653817099	0.0444657935946266	3.61788705592643	3.43306058787199	2.30445968092306	3.61709395422624	3.68244587013849	5.82478946305358	3.67984191085704	3.83678177643857	0.789511171548572	3.7601300960387	4.16215964254136	0.383573485658225	3.59487994375334	5.53656435580098	2.40223614879013	3.73701619508412	5.78458946011729	4.54591805007526	0.150418188394887	3.70226209493601	3.3078871292263	3.67011471952853	3.67984191085704	3.8384039832838	3.68562253729272	0.586221248761936	3.70353690863207	4.72013981045552	1.60285550814788	3.73667206943558	3.33128473715472	3.33128473715472	4.6983295790419	1.23100187652172	5.50570901165327
A51	14.0421208044725	14.2996171228463	13.9939664486128	14.0421208044725	13.828163159292	5.29653224992541	5.19696429380757	5.28760187692767	5.12042462905177	5.05949293750273	12.2527408450027	15.6722385817063	1.92276594948527	3.64646749921071	1.4444347885038	1.49490700714125	3.03533409973268	1.43770180694746	1.50366681631936	2.16460930629525	1.53501154682954	1.77909493207767	4.39812742539368	1.55785852346611	1.41813345281747	3.4497372020054	1.58679380197933	4.11655934510975	4.39866557680326	2.41844981783255	4.13433187130642	1.63136269027393	3.57993955415452	1.53096646194488	1.54144916390422	1.48354595159706	1.53501154682954	1.77264893090034	1.53275956477199	3.12338742593678	1.5302117479617	1.72912217010128	3.27767591137379	2.41985444572602	1.57857314052913	1.57857314052913	1.75341163715198	3.12976933654863	2.42014948071395
A52	14.8984934274577	15.1425067864538	14.8525835428218	14.8984934274577	14.6803514572983	6.70556914453203	6.61461075556056	6.6999566875965	6.54200833243126	6.46568322474586	12.7916057656612	16.5983964217398	0.485296209443262	3.57807557418789	0.00735767626360293	0.200846732111828	2.08353119371897	0.00233805474700612	0.0843662545097264	3.08365414547416	0.106981346504893	0.369681663071232	4.40491122745964	0.169237411868652	0.579702666718035	3.51547233055531	0.156780820893374	2.74646849195677	5.05245114910318	3.7156740022837	2.81776879294594	0.952598697975876	3.47749897081221	0.114988268097228	0.334503512927742	0.0634020165294458	0.106981346504893	0.364982591396092	0.107652487198391	3.16373131433439	0.115206813166584	1.12921202371008	2.60213342736302	3.71686806519951	0.33031789203735	0.33031789203735	1.0977342456624	2.64649296046674	1.89406909800039
A53	15.1076779873977	15.351346376214	15.061823323602	15.1076779873977	14.8894549085082	6.88267527666387	6.78831252106226	6.87584301496835	6.71385038493561	6.64369596669956	12.9883009569265	16.8088040399198	0.366355118703149	3.74737900182247	0.20788042798686	0.358087799987657	2.15002122791846	0.212513774141819	0.127024379549754	3.11800128454111	0.114565755791161	0.182073984534983	4.57568605812287	0.0433032150769451	0.508269576602812	3.6961670100795	0.195857990646285	2.55182559683658	5.25915253334166	3.91033351135863	2.61407570885007	0.842602523185031	3.64454126124263	0.0976918732546368	0.480214541846663	0.147628567696092	0.114565755791161	0.175572619511732	0.110401969638227	3.34518191807262	0.097096725485466	1.0151726823399	2.71012552153955	3.91155183450251	0.458891787352965	0.458891787352965	0.975636369145803	2.78164428396228	1.74926408941017
A54	15.1859582481317	15.4243797285272	15.1409888015578	15.1859582481317	14.9665852570919	7.224582103686	7.13800930854749	7.22060059375042	7.06756170268078	6.98355055259715	12.9633385257123	16.9103773497408	0.0836401727640487	3.6287596510378	0.536200045244308	0.508873263003664	1.82082540722607	0.542902500731023	0.489950424124725	3.55941960000503	0.457327742980893	0.307702381549296	4.45618755550078	0.466693929654116	0.927695233252817	3.61935429054687	0.390617579993525	2.28902483266141	5.31980600821816	4.20323949260507	2.40444947347621	1.20775096216673	3.51934228315463	0.468723335241588	0.533926681147326	0.506898567861455	0.457327742980893	0.314619081889367	0.461365363242625	3.27483076926122	0.469943168691701	1.3663304839534	2.44609823142899	4.20436166851758	0.49010690446065	0.49010690446065	1.31714291270917	2.57702058311532	2.0209992254328
A55	13.7019891109065	13.9168141541087	13.6610830993337	13.7019891109065	13.479828863157	7.44027369795628	7.41851550004743	7.4583397406319	7.38352415976274	7.19707466871367	11.1178440046169	15.5107140741787	2.34198837710609	1.76635316027118	2.44855141727512	2.25305751812953	0.544486551716385	2.4508053622636	2.48541311908101	5.30878035813312	2.46915638364604	2.52728609421472	2.49841839770684	2.54000848611496	3.03152253661424	1.94641757618965	2.36312222493886	3.8055901435186	4.05079686034168	4.36406334962968	4.07971640535222	3.39252013885253	1.64678923952035	2.49323222416204	2.12063830162077	2.48206247070858	2.46915638364604	2.53159457369376	2.47587626415377	1.71594213261987	2.49483288370183	3.56656721033022	0.2	4.36440644217515	2.12292255628886	2.12292255628886	3.52756043793725	0.57972303732041	4.28272961474338
A56	10.1129184548435	10.3744533972865	10.0641570195219	10.1129184548435	9.9005508178542	3.36178472433123	3.4404559905395	3.40887325539657	3.46738871458722	3.16009034193611	8.61875319737396	11.7327371500551	5.33318009461859	3.3307646541735	4.95607248060603	4.86708637998619	4.99174169572131	4.95096885451641	5.03666606883653	5.25963170840277	5.05627365614379	5.3120433920269	3.34502557675363	5.11992805813657	5.22705209019198	2.98692482221958	5.03780721436777	7.61882976568298	1.43508535782559	1.86505214708978	7.74288579472311	5.52170695348464	3.39976675024795	5.06722259064869	4.80915618764563	5.01542985709238	5.05627365614379	5.3087119755649	5.05829632176271	3.0443227379414	5.06748538094283	5.64352044328956	4.55300073202308	1.86344909487524	4.85200566171951	4.85200566171951	5.65911817602475	4.13091935627227	6.3596150163986
A57	15.4695681659767	15.6884228301127	15.4279316987891	15.4695681659767	15.2476523158288	8.44321975559679	8.38119452915338	8.44796441950894	8.32359702874905	8.19843122166674	12.9060626587956	17.264417526477	1.6274030194454	3.54501095039211	2.04520126354352	1.93179912630687	1.26644523553133	2.05132715832946	2.01944244248258	5.10650376611043	1.98785317196718	1.84565877178794	4.28986963139907	2.01080210949164	2.46549622234552	3.68528448346936	1.89725544785092	2.05674328372376	5.71711853859565	5.33754592592435	2.36342534354272	2.69232510181879	3.42481508549002	2.00364587629651	1.86386407265685	2.03249404675635	1.98785317196718	1.85304471882243	1.99304325216489	3.40602344485472	2.00506524033508	2.82633835537991	1.98772244350161	5.33837119425953	1.829914671344	1.829914671344	2.76966176434958	2.34042201502208	3.31630477323783
A58	14.981778404028	15.199032870877	14.9404260995093	14.981778404028	14.7597557232496	8.16937441634915	8.11807519393877	8.17775747499821	8.06641090087779	7.92413777181089	12.4039031676645	16.78197735584	1.7123758660119	3.05088689282313	2.05246148520259	1.90222911606357	0.777270890359342	2.05772309986062	2.04620513255637	5.14262155800911	2.01760420025832	1.93622855245564	3.78910529017076	2.05882516915255	2.55139411694862	3.20222078297234	1.91458165665505	2.54971156563712	5.25740759838478	5.05375380709966	2.8469933863815	2.8316558677479	2.93078732960957	2.03741498414045	1.80625222460791	2.05456991375324	2.01760420025832	1.94303102108253	2.02370514240588	2.93329065428232	2.03899929465412	2.98320105222979	1.48669523776731	5.05446191384404	1.78128150779152	1.78128150779152	2.93064600886904	1.84776363477583	3.5588278448107
A59	15.7537263121904	16.0056529263882	15.7064789003424	15.7537263121904	15.5378252332815	6.94770798583965	6.82647387439353	6.93080626847187	6.73807725852116	6.71914508977444	13.7885455276399	17.4118444205927	1.2358750545666	4.67276479001458	1.11288642575961	1.30796811123208	3.12058323923589	1.11240042956662	1.06108841690973	2.49757291122802	1.07268433889006	1.02364202825554	5.49621897762453	0.997885047856714	0.553993582995326	4.5902647157762	1.17510107224868	2.59473190531237	5.97922959312937	4.19536840808778	2.51912089747594	0.176332675701358	4.57513287713046	1.04863622081254	1.44086445799076	1.06851054112723	1.07268433889006	1.01816194793469	1.06612679142774	4.23812101791584	1.047108833694	0.0821475584423024	3.69333393561969	4.19681286936885	1.4287882208361	1.4287882208361	0.0305155583268622	3.75523055483948	0.791409752909325
A60	5.45734684507041	5.73937856740606	5.40534709791147	5.45734684507041	5.25807664455359	5.47012802066826	5.68348863912923	5.54077680157656	5.80091441221123	5.49138714823859	5.2454088012277	6.9670154955996	10.0738801349083	7.25437159282595	9.72261438407592	9.61987551894514	9.3959953225297	9.71783381591289	9.80350254279051	9.77837622148483	9.82121719792919	10.0718685277366	6.76759811823959	9.88812665306913	10.0166310349339	7.01587749742682	9.79452495070588	12.3188801062025	4.9072796515538	6.4548887528385	12.4720303295855	10.3135271911731	7.36491877697236	9.83366079848192	9.55069308645718	9.78268373885715	9.82121719792919	10.0690519483658	9.82369608891684	7.24261007872852	9.83403667440792	10.4344615815534	8.79266982093608	6.45324929895785	9.59220193699027	9.59220193699027	10.4506216768812	8.37491645450867	11.1419203713274
A61	5.45734684507041	5.73937856740606	5.40534709791147	5.45734684507041	5.25807664455359	5.47012802066826	5.68348863912923	5.54077680157656	5.80091441221123	5.49138714823859	5.2454088012277	6.9670154955996	10.0738801349083	7.25437159282595	9.72261438407592	9.61987551894514	9.3959953225297	9.71783381591289	9.80350254279051	9.77837622148483	9.82121719792919	10.0718685277366	6.76759811823959	9.88812665306913	10.0166310349339	7.01587749742682	9.79452495070588	12.3188801062025	4.9072796515538	6.4548887528385	12.4720303295855	10.3135271911731	7.36491877697236	9.83366079848192	9.55069308645718	9.78268373885715	9.82121719792919	10.0690519483658	9.82369608891684	7.24261007872852	9.83403667440792	10.4344615815534	8.79266982093608	6.45324929895785	9.59220193699027	9.59220193699027	10.4506216768812	8.37491645450867	11.1419203713274
A62	3.6962182139891	3.98023453569459	3.64651507412402	3.6962182139891	3.62226300462728	7.97520137638278	8.18550035896054	8.03420675256896	8.31140054638755	8.09314438880753	6.19706574248559	4.25330998903662	13.6856522632878	10.9939553681579	13.3070679198737	13.2202178855478	13.1156534259691	13.301862151742	13.3874727751595	12.9399657260508	13.4076590840307	13.6644090436337	10.5034109829047	13.4701295780472	13.5492610560389	10.7509450591943	13.3907132631463	15.9625388823982	8.63328441613045	9.81928429063297	16.0947934180285	13.8182881374675	11.1039407034161	13.4181309923411	13.161440373385	13.3661142001901	13.4076590840307	13.6609860201674	13.4095449376298	10.969457877543	13.4183553818169	13.9242438897498	12.5255397355085	9.81772813510065	13.204113860091	13.204113860091	13.9467296450216	12.1056611391908	14.5864272432789
A63	5.82120915200614	6.0999050500807	5.76973817126046	5.82120915200614	5.61904103206232	5.19002091041067	5.40113002044735	5.26127372366132	5.51611691734321	5.19852097033762	5.40665944438865	7.35478097416402	9.67456890866461	6.87040017748603	9.32361120660016	9.22065346491234	9.00312927736795	9.31883861206427	9.40450151313189	9.40530106614881	9.42217234362119	9.67271704834502	6.39636999946063	9.48915438668462	9.61899771545872	6.62802487645452	9.39534154834192	11.9199142756737	4.51527884832753	6.0703178458936	12.072757956246	9.91690464433423	6.98021552929421	9.43464860965155	9.15139338969214	9.38369403798419	9.42217234362119	9.66990871340342	9.42466098294257	6.85134031650012	9.43502710677611	10.038456133801	8.40381052261413	6.06867453951025	9.19289637274347	9.19289637274347	10.054331807997	7.98513119366238	10.7478810866608
A64	5.84754782055692	6.1259588996744	5.79612239216875	5.84754782055692	5.64515015340602	5.17154357831392	5.38243558366262	5.24283830515199	5.497202550798	5.17895665393137	5.41750204102749	7.38316124666291	9.64483854970108	6.84118788326268	9.29398720799313	9.19096886810635	8.97344621010791	9.28921646199506	9.37487798133928	9.37847085710672	9.39253838901923	9.64305486034264	6.3679393320367	9.45953739625126	9.58960793299184	6.59859778080162	9.36566981109734	11.8900923103114	4.48564995126392	6.04241606183815	12.0429777592255	9.88765250787396	6.95096073673993	9.40502246232831	9.12167277689356	9.35407312721042	9.39253838901923	9.64024889582155	9.3950293901882	6.82173618875723	9.4054015736969	10.0092824919489	8.3743229063907	6.04077239051431	9.16317130116533	9.16317130116533	10.0251222730498	7.95559735535302	10.718940594765
A65	5.43582613035038	5.7171273905695	5.38394552785408	5.43582613035038	5.23588416411211	5.50251971886517	5.71569029582409	5.57323414464968	5.83289191926269	5.52251297304407	5.20452556606239	6.95288020369437	10.0781809445207	7.2469505850944	9.72830804388101	9.62483509365226	9.39253643873687	9.72354815464499	9.80920132470019	9.79700502433779	9.82679778416652	10.077112334494	6.75619812098491	9.89389806743207	10.0244739956768	7.01002604566488	9.79965012283602	12.3211439049754	4.90358330482454	6.46991649711038	12.4754138647221	10.322368753304	7.3577675855792	9.83933015624539	9.5551472718269	9.78841181073314	9.82679778416652	10.0743249774971	9.82930370552258	7.23835684133492	9.83971294853666	10.4438196183847	8.78718132053732	6.46827560177363	9.59658823645154	9.59658823645154	10.459748476866	8.36987553790378	11.1526585349413
A66	9.08953274197304	9.38893459025038	9.03494930195516	9.08953274197304	8.91763163625859	1.80865661818378	2.01567865604725	1.86505865668858	2.1412853751427	1.94978386798127	9.16966453693902	10.2615537408292	8.51997185279975	7.10741520996206	8.06936689247924	8.04289655534622	8.6206490765487	8.06308924629388	8.14305690428969	6.96527122579588	8.17015774198394	8.43163637735945	7.0608323510759	8.21412192575299	8.14345165700638	6.76351395495715	8.18748426624443	10.8085961186113	4.95939327847208	4.34866002008906	10.8526056273183	8.32832252661563	7.17635497111173	8.17343794370521	8.02635375121861	8.12126993360645	8.17015774198394	8.42636266757818	8.16995321206921	6.80653869103085	8.17314874167845	8.39451912772864	8.26781273251881	4.34749544387341	8.07046033383474	8.07046033383474	8.43036975424566	7.85563268107668	8.93601029324609
A67	5.83994425653191	6.11847675814822	5.78849926759087	5.83994425653191	5.63764424028335	5.17606886782817	5.38704100205091	5.24734840668018	5.50188909355687	5.18388278924591	5.41564380817249	7.37462736556397	9.65419001400428	6.85088150290165	9.30324514778795	9.20027763602817	8.9831144363745	9.29847292536253	9.38413554891978	9.38628147601061	9.4018043476186	9.65234422707827	6.37755580532229	9.46878976050984	9.59869901861705	6.6082937765281	9.37496734554313	11.8995587868321	4.49532915317154	6.05071389810004	12.0523834139186	9.89665700493589	6.96065588313343	9.41428212428329	9.13101472614632	9.36332860368043	9.4018043476186	9.64953625581157	9.40429343647889	6.83141903724987	9.41466074320259	10.0182398863951	8.3840164909189	6.04907039936716	9.17251757043833	9.17251757043833	10.0341010341385	7.9652878039654	10.7277650323355
A68	5.41291617127228	5.69502115884752	5.36090621294208	5.41291617127228	5.21371393426231	5.51118015787009	5.72465511381242	5.58178697024618	5.84221395475902	5.53316701491226	5.2152218945276	6.92278046326301	10.1155809774368	7.29023312480205	9.76480643870594	9.66181345412553	9.43417293306949	9.76003283789563	9.84569649608604	9.82292435343065	9.86337113705152	10.1139071474344	6.80077757519837	9.93034523656942	10.0594971433428	7.05269472783141	9.83652159120901	12.3597881194473	4.94530686990251	6.4992073492166	12.513387783451	10.3566707055423	7.40094917689759	9.87584487311547	9.59244908040173	9.82488752543565	9.86337113705152	10.1111007133188	9.86585922012173	7.28034567279061	9.87622308830258	10.47773937822	8.82970664670809	6.49756772878752	9.63393317499768	9.63393317499768	10.4938402352647	8.4122111124318	11.1855264382925
A69	7.72947891823246	8.02926890445201	7.67485511452171	7.72947891823246	7.55898458789274	3.1237665505764	3.3375821254981	3.18592664242117	3.46342866214969	3.22930343136721	7.98733695908699	8.90902375044118	9.31468213480739	7.39517205525335	8.88791501025072	8.83636944678073	9.16294258963789	8.88200257901899	8.96526089338732	8.12284675892018	8.98984111699979	9.25243433877509	7.19517044203957	9.04193760845185	9.03333368640836	7.07482504934928	8.99334883177563	11.6209917887403	5.06127424692181	5.2093407737884	11.6991491469294	9.25618898572073	7.48085093765409	8.99611749254088	8.80246445591807	8.94338979551378	8.98984111699979	9.24785489391397	8.99049326385377	7.18301501129574	8.99603620455143	9.34030866413726	8.7184265885537	5.2079451086297	8.8465887210834	8.8465887210834	9.37059322846211	8.29378164771656	9.93923198043994
A70	10.137173087205	9.89677696589819	10.1788749328653	10.137173087205	10.1599405220175	18.9969954866756	19.1939345039011	19.0687123056787	19.2957964380554	18.9522313718018	8.54612906601451	10.7234843397199	20.3272294694657	16.6681990208748	20.2438385047027	20.0602733397861	18.6482775448767	20.2428676223591	20.3093748293234	21.902220846951	20.3071362263381	20.4607961484363	15.8403882290723	20.3874562830914	20.7772965423352	16.7419569712938	20.2221724062558	21.8179616593087	15.7863233119009	18.6463929550693	22.1302666784649	21.1595123597908	16.771263276693	20.3294791064152	19.93530738985	20.296740622047	20.3071362263381	20.4626896672413	20.3128886851997	17.0938614157315	20.3307436585948	21.3311800448119	17.9175804562428	18.6448998710879	19.9584725116661	19.9584725116661	21.3132868472907	17.7100542729584	22.1224773677993
A71	4.79035512292147	4.50669495600712	4.84299855895085	4.79035512292147	4.98795789682511	15.5445613187185	15.7611428774992	15.6110826226392	15.8851290280721	15.6111369135147	7.25493189717429	3.72070414770175	19.8072188849621	16.3918278566516	19.5355847411522	19.3987575932197	18.6696381993787	19.5319219810238	19.614919558846	19.9998033773985	19.6264136210414	19.8544861874568	15.6563279785683	19.7012475561391	19.9237836849455	16.2821814109105	19.5775618315075	21.8756167783763	14.4813198470607	16.6278248148537	22.0959680355535	20.259047311916	16.5120087752429	19.6429607554691	19.3055140347368	19.5959992800622	19.6264136210414	19.8532218296189	19.6301728788745	16.5956320289406	19.6436689164855	20.3997207067393	17.9536357617754	16.6261687004854	19.342421891286	19.342421891286	20.4061525948083	17.5962715382123	21.1537299460899
A72	9.30115632429646	9.48533134504009	9.26577693539511	9.30115632429646	9.07982258753991	7.12295165195581	7.23620023762315	7.17946870411237	7.28145542463868	6.95064555876647	6.44938564388865	11.1791036034704	6.68219884996698	3.01546795904052	6.54892849012111	6.37240874561574	5.21640653701377	6.54740509048432	6.61828960566852	8.30201057321056	6.6189685044197	6.7932616472608	2.19936069056442	6.69934075746681	7.06471646474223	3.03432914689557	6.54087301965112	8.47789979195396	2.47451694116529	5.35919070652858	8.74121458780758	7.44455795650893	3.12911017910843	6.64039817420612	6.25265846812226	6.6041507651552	6.6189685044197	6.79435016074059	6.62437543539012	3.38589088272201	6.64156206159364	7.6140713527508	4.47629437070441	5.35803119514062	6.27956274124242	6.27956274124242	7.59890073579725	4.17066182052681	8.4075106925772
A73	8.41998956230351	8.31061767863858	8.43755426374254	8.41998956230351	8.32607785926243	14.7402091311148	14.9179788129272	14.8098990844107	15.0053182319636	14.6532385286236	5.11488723139005	9.84044304107925	15.2126002735233	11.5868182840718	15.1586878862869	14.9708111970761	13.4887729098128	15.1581612839684	15.2209640934206	17.0253682596589	15.2166159791788	15.3566253684084	10.7662581658857	15.2964963657812	15.7068462412573	11.6912846250615	15.1274419297018	16.6277239034445	10.975667667423	13.9041964990541	16.9449949175383	16.0905882799413	11.6843551178189	15.239500285367	14.8429853116326	15.2095252721773	15.2166159791788	15.3589554725375	15.2225857065119	12.0403525696717	15.2408311433235	16.2646681355587	12.7663328106587	13.9028136525885	14.8636430513687	14.8636430513687	16.2430113573377	12.5811603854533	17.0500911127917
A74	7.93996511385912	7.83765441831292	7.95630560561872	7.93996511385912	7.84142092983791	14.2721341562431	14.451775515717	14.3420841524372	14.5405003650665	14.188738138189	4.5978863369767	9.39293506554394	14.9034082532554	11.2606875510734	14.8365413631513	14.6503416826673	13.2039999809944	14.8358335532588	14.900188884843	16.6439759940286	14.8967154656924	15.0426872673528	10.4363658271881	14.9768201534383	15.3792048379264	11.3532969850436	14.8092738157176	16.3679390911378	10.5732340152176	13.4937277095679	16.6805076512977	15.7625726678717	11.3606318788745	14.9193855575925	14.5236483574528	14.8882510241667	14.8967154656924	15.0448236270084	14.9025975159534	11.7037461099598	14.9206894738983	15.9358382353958	12.4759963753161	13.492324223061	14.5453830736389	14.5453830736389	15.9155854401715	12.2778931870619	16.7238584534341
A75	8.58929343034105	8.40039746791186	8.62143899803275	8.58929343034105	8.55954281541368	16.5383862178932	16.7292177715121	16.6096467102858	16.8262802511102	16.4784840388751	6.23640642625519	9.59597007150007	17.6218732943464	13.9659311373965	17.5422581309597	17.3580171502652	15.9404076021067	17.5413529069225	17.6073351591091	19.2484378439031	17.6047939546307	17.7566716915993	13.138727203839	17.6850720378797	18.0781887635045	14.044365925089	17.5192238105146	19.1129353638366	13.1414931704747	16.0266832121523	19.4242466042676	18.4607809696016	14.0683054261165	17.6272195623842	17.2326177183242	17.5948711403579	17.6047939546307	17.7586198034773	17.6105787356151	14.3960053092655	17.6284938985751	18.6329140706926	15.2096860449813	16.0252197656631	17.255446324245	17.255446324245	18.614374838522	15.0030570969686	19.4234433714545
A76	9.30237327868539	9.48657847320097	9.26698849161366	9.30237327868539	9.08103674104449	7.12196547271187	7.23517859926834	7.1784739029566	7.28041180708894	6.94962518571757	6.45093851701107	11.180275436	6.68051011026104	3.01379483312982	6.54722746223774	6.37070946694322	5.21480070890537	6.5457039452835	6.61658935767514	8.30037081687921	6.61726891130321	6.79156680177295	2.19770888158555	6.69764110119794	7.06301207107846	3.03262898761124	6.53917512230709	8.47628742073956	2.4732042830939	5.35772403399021	8.73958700947018	7.44285323477463	3.12744138298386	6.6386983545421	6.25096059363047	6.60245019747215	6.61726891130321	6.79265511228285	6.62267575872472	3.38418989060898	6.63986221822411	7.6123664271589	4.47469831074677	5.35656471471222	6.27786577207573	6.27786577207573	7.597196052209	4.16902813089574	8.40580587227661
A77	7.58867296829155	7.57454029647387	7.5890617272853	7.58867296829155	7.43596960334769	12.2029632349962	12.3726883302107	12.271400968336	12.4544169753302	12.1019181322819	3.70989204166392	9.32312657261807	12.5941977805758	8.94649348102339	12.5227910194231	12.3370533822891	10.9114116862567	12.522038775925	12.5867850283175	14.3489374934289	12.5835537609081	12.7314746395097	8.12156172324463	12.6637116983157	13.064316553759	9.03775735998113	12.496640919807	14.0969369156535	8.3060181252423	11.2393029368739	14.4042464846123	13.4476091286226	9.04700713077103	12.6061605375415	12.2107024335434	12.5747163270902	12.5835537609081	12.733537737711	12.5894102408662	9.38821949246791	12.6074567525194	13.6207577430742	10.179507593809	11.2379385174633	12.2327625115459	12.2327625115459	13.6006997307935	9.97272196967291	14.40911676523
A78	5.47196085053612	5.64887657096524	5.43832658196434	5.47196085053612	5.25169402021862	7.7355914279711	7.92461381980919	7.80664210356341	8.02078766038598	7.67262335993629	2.9900675476044	7.36493653154764	10.1130179054771	6.62252166546852	9.88110923521039	9.73006864117618	8.89898849223888	9.87808270340454	9.958276562222	10.873159096992	9.96646568816148	10.18020192862	5.88554431535436	10.0439948843802	10.3175828351412	6.52557270419233	9.90782591389251	12.1184961734707	4.88545465709324	7.49897090445027	12.349488338911	10.6738622731026	6.74262067372917	9.98477437257347	9.62761906035656	9.94064512556906	9.96646568816148	10.1796601017694	9.97079586244749	6.84792870293638	9.98563692304101	10.8272866664133	8.18174017101497	7.49738204482738	9.66195667150293	9.66195667150293	10.8258493798916	7.82625117268798	11.6076134043566
A79	9.30141875093257	9.48560049422281	9.26603815993114	9.30141875093257	9.08008439013647	7.12273068089058	7.23597158943501	7.17924586599241	7.28122202025182	6.95041718355381	6.44972339483462	11.1793559900616	6.68182967984818	3.01510253364624	6.54855621502022	6.37203693429346	5.21605671221086	6.54703278370439	6.61791753914326	8.30164966654821	6.61859661074008	6.79289096813311	2.19900026239198	6.69896884720149	7.0643432120757	3.03395710360249	6.54050156624093	8.47754847044669	2.47422548456563	5.35886630151587	8.74085977245374	7.44418458625123	3.12874577685692	6.6400262209422	6.25228702056943	6.60377861352877	6.61859661074008	6.79397943065935	6.62400351976054	3.38551861706593	6.64119010208261	7.61369789816153	4.47594677805713	5.35770683107055	6.27919152534783	6.27919152534783	7.59852738001911	4.17030559359863	8.40713728334443
A84	8.04638725851546	7.74386260271965	8.10119706518117	8.04638725851546	8.20522103649865	18.761014913189	18.9768548910397	18.8301549684135	19.0976282407319	18.8005370859633	9.26941758322587	7.37545640015755	22.2588439879186	18.6780493254783	22.0423791930118	21.8877621057476	20.9166211698639	22.0395039673151	22.1188946246891	22.8779980306167	22.1262192582578	22.3349319398025	17.8873017956818	22.2043080239844	22.4843736058134	18.6268386872411	22.0647864275592	24.175454297928	17.0450384500908	19.4737761056297	24.4302087438994	22.8406790225965	18.7960881596677	22.1449558944018	21.7823649657433	22.1016070039737	22.1262192582578	22.3346590862727	22.1306929398607	18.9624741151386	22.1458565104581	22.9936110279028	20.1777430491569	19.472129186088	21.8156086960186	21.8156086960186	22.9925499989127	19.861912120584	23.7722718701684
A85	8.31998281412888	8.01832605597952	8.37477921433753	8.31998281412888	8.48479404582103	19.0614321445819	19.2775416251946	19.1302499546893	19.3988630496171	19.1047844925778	9.653290470715	7.56820414734731	22.6359747051568	19.0629753503172	22.4156709654081	22.2621837428407	21.3052597642225	22.4127396512274	22.4924248222929	23.2211203840146	22.5000403752727	22.7101874790444	18.2746875182587	22.5779497975156	22.8541079215532	19.0082877771487	22.4394311382887	24.5628138193972	17.4104286872711	19.8177720766905	24.8156966056184	23.2090689626227	19.1812273859469	22.5186372549406	22.1575470108878	22.475014733132	22.5000403752727	22.7098476100616	22.5044675539636	19.3428343670854	22.5195251467166	23.3611723889406	20.5671684434197	19.8161229950387	22.1910562614762	22.1910562614762	23.3606688010703	20.2488549212048	24.1383740405397
A86	23.6375629772254	23.3774870284635	23.6864017052801	23.6375629772254	23.8501488925914	34.0513215461617	34.2635549516862	34.1119628650843	34.3895351183231	34.1576490545767	25.9883858366884	22.0984295429733	38.7595285681601	35.3142876125879	38.4874055459949	38.3512031014514	37.5871207119106	38.4837074977422	38.5668336015185	38.816287193	38.5784920715662	38.8070029817287	34.5601390035483	38.6531666214194	38.8705285589298	35.217912441226	38.5300096405669	40.811987225544	33.4333196189197	35.4917794322621	41.0388845793038	39.2021626785866	35.4342363232834	38.594947275118	38.2580927210912	38.547848644205	38.5784920715662	38.8057250068423	38.5822227794628	35.5361305737214	38.5956472656093	39.3403960233304	36.8623701356597	35.4901313107559	38.2949969387488	38.2949969387488	39.3482024538069	36.5163892457726	40.0875871538218
A87	23.0936523655951	22.8103264983696	23.1460878143829	23.0936523655951	23.2916326654493	33.8031423335867	34.0190836965894	33.8680201156063	34.1441160549421	33.8818757203621	24.8907046920644	21.7863504264669	37.8655276965922	34.3003926619267	37.6365380357749	37.4859766742475	36.5409024406426	37.63345902557	37.7138877949321	38.2903596759174	37.7222513791413	37.9357987628808	33.5113347905684	37.799669407038	38.0641145671207	34.2442352001198	37.6637003674036	39.7995294571906	32.6104382925178	34.904841239692	40.0530985515186	38.4142030151359	34.4186406314993	37.7404822709226	37.3831601860418	37.6961637943446	37.7222513791413	37.9353054646255	37.726557897273	34.5777167682896	37.7413369537411	38.5631697422682	35.8019303949134	34.9031847273291	37.4172553806693	37.4172553806693	38.5647176106459	35.4857777310229	39.3340978822432
A88	18.7255248399695	18.9037484010905	18.6908649042203	18.7255248399695	18.5046069542677	12.8718720311349	12.8169476112311	12.8792478707341	12.7624625553548	12.6266849418002	15.5919605528394	20.6065231777199	5.92030375777232	7.1859447331115	6.38976985483116	6.31735419791648	5.32608864786093	6.39641235221222	6.34407268452159	9.24096474979496	6.31147195864111	6.10408998325145	7.65599281413802	6.31004104891981	6.66267996666004	7.46191602083225	6.24157633338991	4.36256164321923	9.58613410804215	9.7572191659641	4.62652822429443	6.75184466939432	7.0822101165747	6.32123751502607	6.2724391615256	6.36155736294761	6.31147195864111	6.11142035688014	6.31518122306185	7.30156286846405	6.32234305691909	6.82434177602194	5.74584405717149	9.75794539047606	6.23406307089791	6.23406307089791	6.76450510382194	6.1723825909395	6.95787787440632
A89	20.164191187335	20.4042313585883	20.1188939092312	20.164191187335	19.9451947070667	11.3866385072373	11.2436788635768	11.3612911365834	11.1439440834294	11.1703163317392	17.8802031539241	21.874983601839	4.96430286240676	8.47245169792074	5.27466361104478	5.39218509537646	6.26705040600441	5.27911908110624	5.19386755238329	6.30815342604316	5.17816559573948	4.93558136835075	9.27215251820202	5.10830286820349	4.98439001692283	8.52763324472271	5.2143766028932	3.02073315163509	10.3002500748105	8.76136860032638	2.73181534904905	4.7196501486298	8.35491712127655	5.16424696311088	5.47558516423049	5.2141916701345	5.17816559573948	4.93767023487349	5.17522209488636	8.19795373024879	5.16375961969571	4.62466725598747	7.01151587595721	8.76282719277859	5.43677473349779	5.43677473349779	4.59731743325388	7.29886712461598	4.04788950968279
A90	20.101075948379	20.3408000987203	20.0558323702458	20.101075948379	19.8820125792662	11.3431092972077	11.200984842409	11.3181037058462	11.1016528385867	11.126201956924	17.8121280765555	21.8133527031134	4.9007640278022	8.40403068053062	5.21371910780203	5.33011578130344	6.19705010843869	5.21821161535252	5.13289496851436	6.27390464527474	5.11698073516014	4.87364953770558	9.20318575016825	5.04741944082677	4.9275832238634	8.46021904229435	5.15244353507149	2.94964499892176	10.2365879721299	8.7088387274536	2.66185938982509	4.66551006733507	8.28642825978117	5.10320923644132	5.41281519092246	5.15327898759615	5.11698073516014	4.87579264335441	5.11408247341593	8.13093001412508	5.10273373004118	4.57208849045699	6.94151069927145	8.71029285335459	5.3738674269189	5.3738674269189	4.54416659892659	7.229699363051	4.00202755678918
A91	15.7658465406333	15.9596441613527	15.7285334909425	15.7658465406333	15.5437454414629	9.857738374886	9.82118214032526	9.87114952511758	9.77725032391009	9.61297216180927	12.8467781624506	17.6220969450524	3.42331179341	4.03777419826815	3.81922918747226	3.68559811821636	2.25249465162517	3.82500506542148	3.80148261478334	6.90006516523576	3.77079589096254	3.6437811072947	4.56077174445291	3.80011327952944	4.26488406653686	4.30541233194917	3.67451935863726	3.15911169388909	6.43226171887572	6.7490186211266	3.5194684443677	4.49126331483777	3.93132463360633	3.78817700233239	3.59915874522936	3.81278666123611	3.77079589096254	3.65110986019628	3.77636372072395	4.14251481982865	3.7896656282316	4.62137736711116	2.59183449645227	6.74956291936744	3.57095142350047	3.57095142350047	4.5638919717386	3.0169588623314	5.06169772613893
A92	19.9018248985087	20.1415885476419	19.8565763304856	19.9018248985087	19.6827683955408	11.1600364673687	11.0190865587978	11.1355068138809	10.9203320315501	10.9423354486846	17.616311275599	21.6141317640086	4.70155749257626	8.20881132352913	5.01464970201708	5.13085916903787	6.00569436056315	5.01915127717824	4.9338194377176	6.10579287197003	4.91785730856437	4.67440737193972	9.00903428745279	4.84836661695833	4.73049744028046	8.26348331270778	4.9532003535593	2.76340319376617	10.0374122100746	8.5151592703275	2.47060232870448	4.47054516773116	8.09133202043397	4.9041185719862	5.21353777459232	4.9542179060877	4.91785730856437	4.67655651821462	4.91496879917869	7.93373515312933	4.90364582266093	4.37860420789705	6.75015176588645	8.51660905155332	5.17459529939299	5.17459529939299	4.35012732018271	7.03601773750607	3.8165969725005
A93	14.2961439670003	14.4951867443024	14.2579547050655	14.2961439670003	14.0738500949882	8.59011349781247	8.57296254865515	8.6097486721477	8.54019893597333	8.34771814612113	11.4715895716373	16.1428292469327	3.02854630720747	2.53630419015543	3.2775030024029	3.09754008790847	1.23497933666924	3.28147472836528	3.29204292695281	6.29995168874333	3.26821648452179	3.24517787128499	3.06166839814504	3.3247463555309	3.8311231564908	2.81614300604568	3.1595678768148	3.79243427068404	4.93673350366353	5.52552376371776	4.12296307047492	4.15015466774427	2.4324667539763	3.29079457556986	2.97712545753802	3.29509768815736	3.26821648452179	3.25120261417562	3.27484478887168	2.68126179395075	3.29244617915008	4.31247151060509	1.20479885632416	5.52583767580083	2.96545886773026	2.96545886773026	4.26401028170665	1.60133723999662	4.93679097588707
A94	14.2951645367411	14.494233568592	14.2569707408622	14.2951645367411	14.0728699493351	8.58822899410583	8.5710698388247	8.60786141668237	8.53830212026372	8.34583212003812	11.4709812726347	16.1417951285359	3.02713114697728	2.53483088005886	3.27593244436145	3.09594245600592	1.23322929794098	3.27990234918663	3.29049945148149	6.29824120446335	3.26668076952738	3.24373921962156	3.06051440266175	3.32323077823313	3.82961218674946	2.81457348328303	3.15802929608007	3.79209716926302	4.93521995029948	5.52361694970252	4.12255747035745	4.148708973067	2.4309639944886	3.28926183337538	2.9755078416635	3.29354676766552	3.26668076952738	3.24976222357714	3.27330953276649	2.67957321441307	3.29091346256628	4.31104679296655	1.2029204000681	5.52393091908289	2.96385617918616	2.96385617918616	4.2625962886485	1.59951468792881	4.93551042954019
A95	19.7837501523296	20.0224855333198	19.7386757744713	19.7837501523296	19.5644818071934	11.099085877391	10.9603900418025	11.0754723376445	10.8627266457092	10.8798690895213	17.4810660174463	21.5007425704399	4.5833096826311	8.0723212407089	4.90499328413811	5.01744409276277	5.86251075552105	4.90961414721157	4.82410559487456	6.07147921206192	4.80745311815934	4.56162953419182	8.87032823349846	4.73898297969681	4.63416919695429	8.13088516424258	4.84030458153203	2.61438454568271	9.91791426207718	8.42997443438454	2.32749319545729	4.38259918367841	7.95457393339203	4.7942039316241	5.09774676525433	4.84469147130134	4.80745311815934	4.56395913977718	4.8047146575213	7.80261252225817	4.79377024948005	4.29544469678472	6.60695710081426	8.43141097696584	5.05835237048587	5.05835237048587	4.26528215382054	6.89649279358719	3.7538153963401
A96	20.1521072476751	20.3920521982953	20.1068260907509	20.1521072476751	19.9330905764761	11.3798367813295	11.2370865328953	11.3545752881616	11.137452343485	11.1633666025586	17.8665296493728	21.863340643834	4.95207227460384	8.45865251628178	5.26319863925351	5.38039347724681	6.25265630709061	5.26766481512444	5.18239402443504	6.30361254381168	5.16663063275284	4.92382760853225	9.25815683362515	5.09685454929371	4.97408574634575	8.51418243298204	5.20262403100589	3.00586043149085	10.2879950669367	8.75223700674692	2.7174312986532	4.71006643467051	8.34109370729043	5.15275446028626	5.46358701662754	5.20273553509113	5.16663063275284	4.92593235596629	5.16370020471754	8.18463343458337	5.15227053237696	4.61549823604275	6.99712043186338	8.75369441793006	5.42473555576675	5.42473555576675	4.58799639055002	7.28479557283525	4.04045009693227
A97	14.294036628486	14.4931110344777	14.2558419283184	14.294036628486	14.0717418982761	8.58723739726578	8.57009443099339	8.6068749240958	8.53733613132926	8.34484331145049	11.4699488295527	16.1406567911695	3.02703698503999	2.53365754428257	3.27568739988724	3.09566866310011	1.23277169909923	3.27965539665374	3.29028233402546	6.29783544689761	3.26647151296319	3.24362353350556	3.0593571919114	3.3230416230851	3.82942752323373	2.81340957007685	3.15781715900399	3.79273484276495	4.93404947809748	5.52268033587886	4.12315873846739	4.14858666772159	2.42979260318654	3.28905556780362	2.97521222453475	3.29332205206232	3.26647151296319	3.2496449294124	3.27310073809225	2.67843665506579	3.29070722254351	4.31094379428714	1.20191855036021	5.52299409626699	2.96357692859491	2.96357692859491	4.26250304588748	1.59844908761587	4.93553227006977
A98	18.8050683117101	18.5087095656587	18.8593213927873	18.8050683117101	18.985522223908	29.5857414977334	29.8023359868923	29.6534670844398	29.9251328890156	29.6402132800671	20.1340715817196	17.7452807074244	33.1251931599863	29.5054610042728	32.9262492134128	32.7670386069676	31.7113685616122	32.9236047889128	33.0017183279302	33.8075700473699	33.0078251101611	33.2100849468171	28.6997451332186	33.0865926780227	33.3811513420988	29.4756752910169	32.9429230967913	34.9733678122963	27.9574946400914	30.4037378987459	35.2421547432626	33.7416229754078	29.6218030956977	33.0271290316222	32.6584093352569	32.9849504371873	33.0078251101611	33.2101151867428	33.0124895769987	29.8167363139094	33.0280818315497	33.8970121234695	30.967997648513	30.4020899388648	32.6904236543748	32.6904236543748	33.8942554702219	30.6723802595544	34.6795005115905
A101	4.46348526962922	4.28793978069387	4.49937578816184	4.46348526962922	4.68499847763657	14.472118989443	14.6850442797392	14.5333911813812	14.8110015491241	14.5759177348019	8.01157288056371	2.62996435174167	19.5484066990877	16.3699997759455	19.2261709399325	19.1099081385928	18.6311089048901	19.2217749167619	19.3069192078161	19.2794344524241	19.3224332617141	19.5659483168947	15.7077098233975	19.3926099767634	19.5523041260118	16.206818530727	19.2872018171184	21.730065940931	14.2369724311322	16.0094954632737	21.9143622675595	19.860030139855	16.4890284644426	19.3364593950645	19.0306800455485	19.2866859959267	19.3224332617141	19.5637084194352	19.3253998551129	16.4902597612062	19.3369594787748	19.9856007573045	17.9521287165522	16.0078669599731	19.0705799276125	19.0705799276125	19.9997307500715	17.5638643576651	20.7018652905461
A102	14.8584382834076	15.1213156631912	14.8093864268623	14.8584382834076	14.6467641606012	5.60910478423536	5.47842022844021	5.58838551000707	5.38566255854115	5.38617198662056	13.1729674113067	16.4520268825333	2.13598232555702	4.58186317507103	1.72022404275257	1.86496332839871	3.68579430198593	1.71453363407429	1.73879837206388	1.38413310928249	1.76997931799555	1.92800312032677	5.34791779486858	1.74702886900474	1.34170590990425	4.39964629776213	1.86467500585812	3.96929979284843	5.32350836189538	3.05483740840701	3.90282949987467	1.30854947336632	4.50955590605461	1.75361830611795	1.96762394666384	1.72683028652268	1.76997931799555	1.92050734802745	1.76462472050915	4.06753250720532	1.75218099383368	1.30469698255825	4.05312813874321	3.05642375159794	1.98873967534013	1.98873967534013	1.35519397547804	3.96538347909404	1.75474964251656
A103	13.3241849669426	13.0687425599596	13.3686954398774	13.3241849669426	13.3647618654617	22.3130339245742	22.5084993022253	22.3846653322119	22.6091192571692	22.2642440064607	11.8753076538512	13.7206825494516	23.3507391358689	19.7238861547541	23.2970990813264	23.1094736885222	21.6143625231488	23.2965390900236	23.359596536092	25.0871214668403	23.3553560642265	23.4954591182859	18.9017520956789	23.4352628695297	23.8438180416329	19.8223662779599	23.2663227040394	24.719164259247	18.9863727914184	21.8752820609671	25.0432445725469	24.2274527924634	19.8221378583467	23.3782170558086	22.9817701886683	23.3480848104422	23.3553560642265	23.4978035817405	23.3613162908193	20.1724018770448	23.3795448265637	24.4012336021648	20.8966697614357	21.8738194234569	23.0025129027352	23.0025129027352	24.3800987344022	20.7180950827652	25.1876222352826
A104	22.0256562272488	22.2688711108593	21.979812370925	22.0256562272488	21.807385136993	12.9746555159549	12.8180764891249	12.9436128269034	12.7118764569403	12.7690302629577	19.7779518723827	23.7198740671532	6.83768214381329	10.371116812253	7.12491590100225	7.25251843936609	8.16406706432628	7.12900734484677	7.04460528886546	7.77883577178457	7.03093596866699	6.79572519145192	11.1712915813636	6.95843876152123	6.79294552883542	10.4233746326381	7.07387950098425	4.9102711488117	12.169901010729	10.4994633737638	4.62936511229943	6.49941558352954	10.2536911236776	7.01567888412954	7.34186449648313	7.06430699429796	7.03093596866699	6.79733237670001	7.02757835815135	10.092038779082	7.01508172708951	6.38658342324169	8.90846813617387	10.5009799507238	7.30428017211451	7.30428017211451	6.36636613045363	9.19793238364934	5.73232939190702
[truncated: 49 more columns]

## Sheet: C
Worksheet containing cultural distance matrix generated from the Gravettian dataset.
	G1	G3	G4	G5	G6	G7	G8	G9	G10	G11	G12	G13	G14	G15	G16	G17	G18	G19	G20	G21	G22	G23	G24	G25	G26	G27	G28	G29	G30	G31	G32	G33	G34	G35	G36	G37	G38	G39	G40	G41	G42	G44	G45	G46	G47	G48	G49	G51	G52
G1	0	0.769230769230769	0.846153846153846	0.7	0.9	1	0.909090909090909	0.75	1	0.909090909090909	0.909090909090909	0.909090909090909	0.923076923076923	0.8125	1	0.833333333333333	0.916666666666667	0.9	0.882352941176471	1	0.857142857142857	0.777777777777778	1	0.9	0.909090909090909	0.8	1	1	0.875	0.952380952380952	0.846153846153846	0.909090909090909	1	0.888888888888889	1	0.888888888888889	0.888888888888889	1	0.9	0.9375	1	0.785714285714286	0.933333333333333	1	1	0.916666666666667	1	1	0.9
G3	0.769230769230769	0	0.833333333333333	0.625	1	1	1	1	0.9	1	0.952380952380952	1	1	0.9375	1	0.909090909090909	0.9	0.875	0.866666666666667	0.923076923076923	0.6	0.714285714285714	0.857142857142857	0.875	0.75	1	1	0.888888888888889	0.666666666666667	0.947368421052632	0.7	0.888888888888889	1	0.857142857142857	1	0.857142857142857	1	1	1	0.846153846153846	1	0.846153846153846	0.833333333333333	1	1	0.9	1	0.857142857142857	1
G4	0.846153846153846	0.833333333333333	0	0.863636363636364	1	1	0.956521739130435	0.961538461538461	0.91304347826087	1	0.875	0.956521739130435	1	0.966666666666667	1	0.96	0.91304347826087	0.904761904761905	0.931034482758621	0.923076923076923	0.88	0.904761904761905	1	0.904761904761905	0.956521739130435	0.956521739130435	1	0.909090909090909	0.8	0.903225806451613	0.826086956521739	0.956521739130435	1	0.952380952380952	0.909090909090909	0.952380952380952	0.952380952380952	1	1	0.84	0.956521739130435	0.84	0.962962962962963	0.956521739130435	1	0.958333333333333	1	0.888888888888889	0.954545454545454
G5	0.7	0.625	0.863636363636364	0	1	1	1	1	1	1	1	1	1	0.923076923076923	1	0.875	0.857142857142857	0.8	0.923076923076923	1	0.9	0.5	1	0.8	0.833333333333333	1	1	1	0.818181818181818	1	0.75	0.6	1	0.75	1	0.75	1	1	1	1	0.833333333333333	0.8	0.9	1	1	0.857142857142857	1	1	1
G6	0.9	1	1	1	0	1	1	0.857142857142857	1	1	1	1	1	1	1	1	1	1	0.909090909090909	1	1	1	1	1	1	1	1	1	1	0.928571428571429	1	1	1	1	1	1	1	0.75	1	1	1	1	1	1	1	1	1	1	1
G7	1	1	1	1	1	0	1	1	1	1	0.9375	1	1	0.909090909090909	1	1	1	1	0.909090909090909	1	1	1	1	1	1	1	1	1	1	1	1	1	1	1	1	1	1	1	1	1	1	1	1	1	1	1	1	1	1
G8	0.909090909090909	1	0.956521739130435	1	1	1	0	0.875	1	1	0.941176470588235	1	1	1	1	0.857142857142857	1	1	1	0.888888888888889	0.888888888888889	1	1	1	1	0.8	1	1	1	1	1	1	1	1	1	1	0.666666666666667	1	1	0.9	1	0.9	1	1	1	1	1	1	0.75
G9	0.75	1	0.961538461538461	1	0.857142857142857	1	0.875	0	0.888888888888889	0.875	0.894736842105263	0.875	0.9	0.933333333333333	1	1	1	1	0.933333333333333	1	0.916666666666667	1	1	1	1	0.714285714285714	1	1	1	0.944444444444444	1	1	1	1	1	1	0.833333333333333	1	0.857142857142857	0.923076923076923	1	0.923076923076923	1	1	1	1	1	1	0.857142857142857
G10	1	0.9	0.91304347826087	1	1	1	1	0.888888888888889	0	1	1	0.833333333333333	1	1	1	1	1	1	1	1	0.9	1	1	1	1	1	1	1	0.916666666666667	1	0.888888888888889	1	1	1	1	1	1	1	1	0.909090909090909	1	1	1	1	1	1	1	1	1
G11	0.909090909090909	1	1	1	1	1	1	0.875	1	0	0.941176470588235	0.8	0.857142857142857	0.916666666666667	1	1	1	1	1	1	1	1	1	1	1	0.8	0.75	1	1	0.933333333333333	1	1	1	1	1	1	1	1	0.75	1	1	1	1	1	1	1	1	1	1
G12	0.909090909090909	0.952380952380952	0.875	1	1	0.9375	0.941176470588235	0.894736842105263	1	0.941176470588235	0	0.941176470588235	0.888888888888889	0.863636363636364	1	1	0.882352941176471	0.9375	0.80952380952381	0.842105263157895	0.842105263157895	1	0.933333333333333	0.9375	0.941176470588235	0.8	1	0.875	0.909090909090909	0.833333333333333	0.95	0.941176470588235	1	1	0.8	1	0.933333333333333	0.941176470588235	0.9375	0.647058823529412	0.941176470588235	0.789473684210526	0.9	0.941176470588235	1	0.944444444444444	0.933333333333333	0.8	0.9375
G13	0.909090909090909	1	0.956521739130435	1	1	1	1	0.875	0.833333333333333	0.8	0.941176470588235	0	0.666666666666667	0.818181818181818	1	0.857142857142857	1	1	1	1	1	1	1	1	1	0.8	1	1	1	1	1	1	0.75	1	1	1	1	1	0.75	1	1	1	1	1	0.8	1	1	0.909090909090909	0.75
G14	0.923076923076923	1	1	1	1	1	1	0.9	1	0.857142857142857	0.888888888888889	0.666666666666667	0	0.75	0.8	0.888888888888889	1	1	1	0.909090909090909	0.909090909090909	1	1	1	0.857142857142857	0.857142857142857	1	1	1	1	1	1	0.833333333333333	1	1	1	1	0.857142857142857	0.833333333333333	1	1	0.916666666666667	0.909090909090909	1	0.857142857142857	1	1	0.923076923076923	0.833333333333333
G15	0.8125	0.9375	0.966666666666667	0.923076923076923	1	0.909090909090909	1	0.933333333333333	1	0.916666666666667	0.863636363636364	0.818181818181818	0.75	0	0.9	0.928571428571429	0.923076923076923	0.909090909090909	0.888888888888889	0.9375	0.9375	0.909090909090909	1	0.909090909090909	0.818181818181818	0.916666666666667	1	1	0.944444444444444	1	0.933333333333333	0.916666666666667	0.909090909090909	1	1	0.9	1	1	0.909090909090909	1	1	0.875	0.9375	1	0.916666666666667	0.923076923076923	0.9	0.944444444444444	0.909090909090909
G16	1	1	1	1	1	1	1	1	1	1	1	1	0.8	0.9	0	1	1	1	1	0.857142857142857	1	1	1	1	0.666666666666667	1	1	1	1	1	1	1	1	1	1	1	1	1	1	1	1	0.875	0.857142857142857	1	1	1	1	1	1
G17	0.833333333333333	0.909090909090909	0.96	0.875	1	1	0.857142857142857	1	1	1	1	0.857142857142857	0.888888888888889	0.928571428571429	1	0	1	1	1	1	1	1	1	1	1	1	1	1	1	0.941176470588235	1	1	0.833333333333333	1	1	1	1	1	1	1	1	0.916666666666667	1	1	0.857142857142857	1	1	0.923076923076923	0.833333333333333
G18	0.916666666666667	0.9	0.91304347826087	0.857142857142857	1	1	1	1	1	1	0.882352941176471	1	1	0.923076923076923	1	1	0	0.8	0.923076923076923	0.9	0.777777777777778	0.8	1	0.5	0.833333333333333	1	1	0.833333333333333	0.818181818181818	0.9375	0.888888888888889	0.833333333333333	1	1	0.6	0.75	1	1	1	0.909090909090909	1	0.666666666666667	0.9	1	1	0.666666666666667	1	0.916666666666667	1
G19	0.9	0.875	0.904761904761905	0.8	1	1	1	1	1	1	0.9375	1	1	0.909090909090909	1	1	0.8	0	0.909090909090909	0.875	0.875	0.666666666666667	1	0.666666666666667	0.75	1	1	1	0.9	1	0.666666666666667	0.75	1	1	0.75	0.5	1	1	1	0.888888888888889	0.75	0.888888888888889	1	0.75	1	0.8	1	1	1
G20	0.882352941176471	0.866666666666667	0.931034482758621	0.923076923076923	0.909090909090909	0.909090909090909	1	0.933333333333333	1	1	0.80952380952381	1	1	0.888888888888889	1	1	0.923076923076923	0.909090909090909	0	0.9375	0.866666666666667	0.909090909090909	0.9	0.909090909090909	0.818181818181818	0.916666666666667	0.909090909090909	1	0.944444444444444	0.85	0.857142857142857	0.916666666666667	1	1	1	0.9	1	1	1	0.875	1	0.941176470588235	0.866666666666667	0.916666666666667	1	0.923076923076923	1	0.882352941176471	1
G21	1	0.923076923076923	0.923076923076923	1	1	1	0.888888888888889	1	1	1	0.842105263157895	1	0.909090909090909	0.9375	0.857142857142857	1	0.9	0.875	0.9375	0	0.923076923076923	1	0.857142857142857	0.875	0.75	1	1	1	0.933333333333333	0.888888888888889	0.916666666666667	1	1	1	0.75	1	1	1	1	0.636363636363636	0.888888888888889	0.846153846153846	0.833333333333333	0.888888888888889	1	1	1	0.769230769230769	1
G22	0.857142857142857	0.6	0.88	0.9	1	1	0.888888888888889	0.916666666666667	0.9	1	0.842105263157895	1	0.909090909090909	0.9375	1	1	0.777777777777778	0.875	0.866666666666667	0.923076923076923	0	0.875	0.857142857142857	0.875	0.75	0.888888888888889	1	0.75	0.769230769230769	0.947368421052632	0.818181818181818	0.888888888888889	1	1	0.888888888888889	0.857142857142857	0.857142857142857	1	1	0.75	1	0.75	0.833333333333333	1	1	0.777777777777778	1	0.857142857142857	0.875
G23	0.777777777777778	0.714285714285714	0.904761904761905	0.5	1	1	1	1	1	1	1	1	1	0.909090909090909	1	1	0.8	0.666666666666667	0.909090909090909	1	0.875	0	1	0.666666666666667	0.75	1	1	1	0.777777777777778	1	0.666666666666667	0.75	1	0.5	1	0.5	1	1	1	1	1	0.888888888888889	0.875	1	1	0.8	1	1	1
G24	1	0.857142857142857	1	1	1	1	1	1	1	1	0.933333333333333	1	1	1	1	1	1	1	0.9	0.857142857142857	0.857142857142857	1	0	1	0.666666666666667	1	1	1	1	0.923076923076923	1	1	1	1	1	1	1	1	1	0.875	1	1	0.857142857142857	1	1	1	1	0.888888888888889	1
G25	0.9	0.875	0.904761904761905	0.8	1	1	1	1	1	1	0.9375	1	1	0.909090909090909	1	1	0.5	0.666666666666667	0.909090909090909	0.875	0.875	0.666666666666667	1	0	0.75	1	1	1	0.777777777777778	0.928571428571429	0.857142857142857	0.75	1	1	0.75	0.5	1	1	1	0.888888888888889	1	0.75	1	1	1	0.8	1	0.9	1
G26	0.909090909090909	0.75	0.956521739130435	0.833333333333333	1	1	1	1	1	1	0.941176470588235	1	0.857142857142857	0.818181818181818	0.666666666666667	1	0.833333333333333	0.75	0.818181818181818	0.75	0.75	0.75	0.666666666666667	0.75	0	1	1	1	0.909090909090909	0.933333333333333	0.875	0.8	1	1	1	0.666666666666667	1	1	1	0.9	1	0.777777777777778	0.75	1	1	0.833333333333333	1	0.909090909090909	1
G27	0.8	1	0.956521739130435	1	1	1	0.8	0.714285714285714	1	0.8	0.8	0.8	0.857142857142857	0.916666666666667	1	1	1	1	0.916666666666667	1	0.888888888888889	1	1	1	1	0	1	1	1	1	1	1	1	1	1	1	0.666666666666667	1	0.75	0.9	1	0.9	1	1	1	1	1	1	0.75
G28	1	1	1	1	1	1	1	1	1	0.75	1	1	1	1	1	1	1	1	0.909090909090909	1	1	1	1	1	1	1	0	1	1	0.846153846153846	1	1	1	1	1	1	1	1	1	1	1	1	0.875	0.75	1	1	1	0.9	1
G29	1	0.888888888888889	0.909090909090909	1	1	1	1	1	1	1	0.875	1	1	1	1	1	0.833333333333333	1	1	1	0.75	1	1	1	1	1	1	0	0.909090909090909	0.933333333333333	1	1	1	1	0.8	1	1	1	1	0.9	1	0.9	0.888888888888889	1	1	0.833333333333333	1	0.8	1
G30	0.875	0.666666666666667	0.8	0.818181818181818	1	1	1	1	0.916666666666667	1	0.909090909090909	1	1	0.944444444444444	1	1	0.818181818181818	0.9	0.944444444444444	0.933333333333333	0.769230769230769	0.777777777777778	1	0.777777777777778	0.909090909090909	1	1	0.909090909090909	0	0.842105263157895	0.75	0.8	1	0.888888888888889	0.909090909090909	0.888888888888889	1	1	1	0.866666666666667	1	0.866666666666667	0.933333333333333	1	1	0.916666666666667	1	0.8	1
G31	0.952380952380952	0.947368421052632	0.903225806451613	1	0.928571428571429	1	1	0.944444444444444	1	0.933333333333333	0.833333333333333	1	1	1	1	0.941176470588235	0.9375	1	0.85	0.888888888888889	0.947368421052632	1	0.923076923076923	0.928571428571429	0.933333333333333	1	0.846153846153846	0.933333333333333	0.842105263157895	0	1	0.933333333333333	1	1	0.933333333333333	1	1	1	1	0.833333333333333	1	0.95	0.888888888888889	0.933333333333333	1	1	1	0.705882352941176	1
G32	0.846153846153846	0.7	0.826086956521739	0.75	1	1	1	1	0.888888888888889	1	0.95	1	1	0.933333333333333	1	1	0.888888888888889	0.666666666666667	0.857142857142857	0.916666666666667	0.818181818181818	0.666666666666667	1	0.857142857142857	0.875	1	1	1	0.75	1	0	0.875	1	0.833333333333333	0.875	0.833333333333333	1	1	1	0.833333333333333	0.875	0.923076923076923	0.916666666666667	0.875	1	0.888888888888889	1	1	1
G33	0.909090909090909	0.888888888888889	0.956521739130435	0.6	1	1	1	1	1	1	0.941176470588235	1	1	0.916666666666667	1	1	0.833333333333333	0.75	0.916666666666667	1	0.888888888888889	0.75	1	0.75	0.8	1	1	1	0.8	0.933333333333333	0.875	0	1	1	1	0.666666666666667	1	1	1	1	0.8	0.9	1	1	1	0.833333333333333	1	0.909090909090909	1
G34	1	1	1	1	1	1	1	1	1	1	1	0.75	0.833333333333333	0.909090909090909	1	0.833333333333333	1	1	1	1	1	1	1	1	1	1	1	1	1	1	1	1	0	1	1	1	1	1	1	1	1	1	1	1	0.75	1	1	0.9	0.666666666666667
G35	0.888888888888889	0.857142857142857	0.952380952380952	0.75	1	1	1	1	1	1	1	1	1	1	1	1	1	1	1	1	1	0.5	1	1	1	1	1	1	0.888888888888889	1	0.833333333333333	1	1	0	1	1	1	1	1	1	1	1	0.857142857142857	1	1	1	1	1	1
G36	1	1	0.909090909090909	1	1	1	1	1	1	1	0.8	1	1	1	1	1	0.6	0.75	1	0.75	0.888888888888889	1	1	0.75	1	1	1	0.8	0.909090909090909	0.933333333333333	0.875	1	1	1	0	1	1	1	1	0.777777777777778	0.8	0.777777777777778	0.888888888888889	0.8	1	0.833333333333333	1	0.909090909090909	1
G37	0.888888888888889	0.857142857142857	0.952380952380952	0.75	1	1	1	1	1	1	1	1	1	0.9	1	1	0.75	0.5	0.9	1	0.857142857142857	0.5	1	0.5	0.666666666666667	1	1	1	0.888888888888889	1	0.833333333333333	0.666666666666667	1	1	1	0	1	1	1	1	1	0.875	1	1	1	0.75	1	1	1
G38	0.888888888888889	1	0.952380952380952	1	1	1	0.666666666666667	0.833333333333333	1	1	0.933333333333333	1	1	1	1	1	1	1	1	1	0.857142857142857	1	1	1	1	0.666666666666667	1	1	1	1	1	1	1	1	1	1	0	1	1	0.875	1	0.875	1	1	1	1	1	1	0.5
G39	1	1	1	1	0.75	1	1	1	1	1	0.941176470588235	1	0.857142857142857	1	1	1	1	1	1	1	1	1	1	1	1	1	1	1	1	1	1	1	1	1	1	1	1	0	1	1	1	1	1	0.8	1	1	1	1	1
G40	0.9	1	1	1	1	1	1	0.857142857142857	1	0.75	0.9375	0.75	0.833333333333333	0.909090909090909	1	1	1	1	1	1	1	1	1	1	1	0.75	1	1	1	1	1	1	1	1	1	1	1	1	0	1	1	1	1	1	1	1	1	1	1
G41	0.9375	0.846153846153846	0.84	1	1	1	0.9	0.923076923076923	0.909090909090909	1	0.647058823529412	1	1	1	1	1	0.909090909090909	0.888888888888889	0.875	0.636363636363636	0.75	1	0.875	0.888888888888889	0.9	0.9	1	0.9	0.866666666666667	0.833333333333333	0.833333333333333	1	1	1	0.777777777777778	1	0.875	1	1	0	0.9	0.857142857142857	0.928571428571429	0.9	1	1	1	0.692307692307692	0.888888888888889
G42	1	1	0.956521739130435	0.833333333333333	1	1	1	1	1	1	0.941176470588235	1	1	1	1	1	1	0.75	1	0.888888888888889	1	1	1	1	1	1	1	1	1	1	0.875	0.8	1	1	0.8	1	1	1	1	0.9	0	1	1	0.8	1	1	1	1	1
G44	0.785714285714286	0.846153846153846	0.84	0.8	1	1	0.9	0.923076923076923	1	1	0.789473684210526	1	0.916666666666667	0.875	0.875	0.916666666666667	0.666666666666667	0.888888888888889	0.941176470588235	0.846153846153846	0.75	0.888888888888889	1	0.75	0.777777777777778	0.9	1	0.9	0.866666666666667	0.95	0.923076923076923	0.9	1	1	0.777777777777778	0.875	0.875	1	1	0.857142857142857	1	0	0.846153846153846	1	1	0.8	1	0.9375	0.888888888888889
G45	0.933333333333333	0.833333333333333	0.962962962962963	0.9	1	1	1	1	1	1	0.9	1	0.909090909090909	0.9375	0.857142857142857	1	0.9	1	0.866666666666667	0.833333333333333	0.833333333333333	0.875	0.857142857142857	1	0.75	1	0.875	0.888888888888889	0.933333333333333	0.888888888888889	0.916666666666667	1	1	0.857142857142857	0.888888888888889	1	1	1	1	0.928571428571429	1	0.846153846153846	0	0.888888888888889	1	0.9	1	0.857142857142857	1
G46	1	1	0.956521739130435	1	1	1	1	1	1	1	0.941176470588235	1	1	1	1	1	1	0.75	0.916666666666667	0.888888888888889	1	1	1	1	1	1	0.75	1	1	0.933333333333333	0.875	1	1	1	0.8	1	1	0.8	1	0.9	0.8	1	0.888888888888889	0	1	1	1	0.909090909090909	1
G47	1	1	1	1	1	1	1	1	1	1	1	0.8	0.857142857142857	0.916666666666667	1	0.857142857142857	1	1	1	1	1	1	1	1	1	1	1	1	1	1	1	1	0.75	1	1	1	1	1	1	1	1	1	1	1	0	1	1	0.909090909090909	0.75
G48	0.916666666666667	0.9	0.958333333333333	0.857142857142857	1	1	1	1	1	1	0.944444444444444	1	1	0.923076923076923	1	1	0.666666666666667	0.8	0.923076923076923	1	0.777777777777778	0.8	1	0.8	0.833333333333333	1	1	0.833333333333333	0.916666666666667	1	0.888888888888889	0.833333333333333	1	1	0.833333333333333	0.75	1	1	1	1	1	0.8	0.9	1	1	0	1	1	1
G49	1	1	1	1	1	1	1	1	1	1	0.933333333333333	1	1	0.9	1	1	1	1	1	1	1	1	1	1	1	1	1	1	1	1	1	1	1	1	1	1	1	1	1	1	1	1	1	1	1	1	0	1	1
G51	1	0.857142857142857	0.888888888888889	1	1	1	1	1	1	1	0.8	0.909090909090909	0.923076923076923	0.944444444444444	1	0.923076923076923	0.916666666666667	1	0.882352941176471	0.769230769230769	0.857142857142857	1	0.888888888888889	0.9	0.909090909090909	1	0.9	0.8	0.8	0.705882352941176	1	0.909090909090909	0.9	1	0.909090909090909	1	1	1	1	0.692307692307692	1	0.9375	0.857142857142857	0.909090909090909	0.909090909090909	1	1	0	0.9
G52	0.9	1	0.954545454545454	1	1	1	0.75	0.857142857142857	1	1	0.9375	0.75	0.833333333333333	0.909090909090909	1	0.833333333333333	1	1	1	1	0.875	1	1	1	1	0.75	1	1	1	1	1	1	0.666666666666667	1	1	1	0.5	1	1	0.888888888888889	1	0.888888888888889	1	1	0.75	1	1	0.9	0
G53	1	1	0.954545454545454	1	1	1	1	1	0.8	1	1	0.333333333333333	0.833333333333333	0.909090909090909	1	0.833333333333333	1	1	1	1	1	1	1	1	1	1	1	1	1	1	1	1	0.666666666666667	1	1	1	1	1	1	1	1	1	1	1	0.75	1	1	0.9	0.666666666666667
G54	0.916666666666667	1	0.958333333333333	1	0.8	1	1	0.888888888888889	0.857142857142857	1	1	0.833333333333333	1	1	1	1	1	1	0.923076923076923	1	1	1	1	1	1	1	1	1	1	0.9375	1	1	1	1	1	1	1	1	1	1	1	1	1	1	0.833333333333333	1	1	1	1
G55	0.8	1	0.956521739130435	1	1	1	0.8	0.714285714285714	1	0.8	0.8	0.8	0.857142857142857	0.916666666666667	1	1	1	1	0.916666666666667	1	0.888888888888889	1	1	1	1	0.5	1	1	1	1	1	1	1	1	1	1	0.666666666666667	1	0.75	0.777777777777778	1	0.9	1	1	1	1	1	1	0.75
G56	0.923076923076923	1	0.916666666666667	1	1	1	0.857142857142857	0.9	1	1	0.888888888888889	1	1	1	1	1	0.875	1	1	0.909090909090909	0.909090909090909	1	1	0.833333333333333	1	0.857142857142857	1	1	0.923076923076923	0.941176470588235	1	1	1	1	0.857142857142857	1	0.8	1	1	0.818181818181818	1	0.818181818181818	1	1	1	0.875	1	0.923076923076923	0.833333333333333
G57	0.857142857142857	0.833333333333333	0.923076923076923	0.9	1	1	0.888888888888889	0.916666666666667	1	1	0.9	1	0.909090909090909	0.866666666666667	0.857142857142857	1	0.9	0.875	0.866666666666667	0.833333333333333	0.727272727272727	0.875	0.857142857142857	0.875	0.571428571428572	0.888888888888889	1	1	0.857142857142857	0.888888888888889	0.916666666666667	0.888888888888889	1	1	1	0.857142857142857	0.857142857142857	1	1	0.846153846153846	1	0.75	0.833333333333333	1	1	0.9	1	0.933333333333333	0.875
G58	0.909090909090909	1	0.956521739130435	1	1	1	0.8	0.875	1	0.8	0.941176470588235	1	1	1	1	1	1	1	0.916666666666667	1	0.888888888888889	1	1	1	1	0.8	0.333333333333333	1	1	0.857142857142857	1	1	1	1	1	1	0.666666666666667	1	1	0.9	1	0.9	0.888888888888889	0.8	1	1	1	0.909090909090909	0.75
G59	1	1	1	1	1	1	1	1	1	1	0.933333333333333	1	1	1	1	1	0.75	1	1	1	0.857142857142857	1	1	1	1	1	1	0.666666666666667	1	1	1	1	1	1	0.666666666666667	1	1	1	1	1	1	0.875	0.857142857142857	1	1	0.75	1	1	1
G60	1	1	1	1	1	1	1	1	1	1	1	1	1	1	1	1	1	1	1	1	1	1	1	1	1	1	1	1	1	1	1	1	1	1	1	1	1	1	1	1	1	1	1	1	1	0.75	1	1	1
G61	1	1	0.916666666666667	1	1	0.833333333333333	1	1	0.875	1	0.947368421052632	1	1	0.928571428571429	1	1	1	1	0.846153846153846	1	1	1	1	1	1	1	1	1	1	1	0.9	1	1	1	1	1	1	0.857142857142857	1	1	1	1	1	0.857142857142857	1	1	1	1	1
G62	0.9	1	0.904761904761905	1	1	1	0.75	0.857142857142857	1	1	0.866666666666667	1	1	1	1	1	0.8	1	1	0.875	0.875	1	1	0.666666666666667	1	0.75	1	1	0.9	0.928571428571429	1	1	1	1	0.75	1	0.5	1	1	0.75	1	0.75	1	1	1	1	1	0.9	0.666666666666667
G63	0.9	1	0.904761904761905	1	1	1	0.75	0.857142857142857	1	1	0.866666666666667	1	1	1	1	1	1	0.666666666666667	1	0.875	0.875	1	1	1	1	0.75	1	1	1	1	0.857142857142857	1	1	1	0.75	1	0.5	1	1	0.75	0.75	0.888888888888889	1	0.75	1	1	1	1	0.666666666666667
G64	0.9	0.875	0.954545454545454	0.8	1	1	1	1	1	1	1	1	1	0.909090909090909	1	1	0.8	0.666666666666667	0.909090909090909	1	0.875	0.666666666666667	1	0.666666666666667	0.75	1	1	1	0.9	1	0.857142857142857	0.75	1	1	1	0.5	1	1	1	1	1	0.888888888888889	1	1	1	0.8	1	1	1
G65	1	0.909090909090909	0.916666666666667	1	1	1	1	1	1	1	0.823529411764706	1	1	1	1	1	0.875	1	0.928571428571429	0.8	0.909090909090909	1	0.8	0.833333333333333	0.857142857142857	1	1	1	0.727272727272727	0.8	1	0.857142857142857	1	1	0.857142857142857	1	1	1	1	0.818181818181818	1	0.916666666666667	0.909090909090909	1	1	1	1	0.6	1
G66	1	1	1	1	1	1	1	1	1	1	1	1	1	0.923076923076923	1	1	1	1	0.923076923076923	1	1	1	1	1	1	1	0.8	1	1	0.9375	1	1	1	1	1	1	1	1	1	1	1	1	0.9	0.833333333333333	1	1	1	0.916666666666667	1
G67	0.666666666666667	0.888888888888889	0.956521739130435	0.833333333333333	1	1	1	0.875	1	0.8	0.941176470588235	0.8	0.857142857142857	0.7	1	1	0.833333333333333	0.75	0.916666666666667	1	0.888888888888889	0.75	1	0.75	0.8	0.8	1	1	0.909090909090909	1	0.875	0.8	1	1	1	0.666666666666667	1	1	0.75	1	1	0.9	1	1	1	0.833333333333333	1	1	1
G68	1	0.857142857142857	1	1	1	1	1	1	1	1	0.933333333333333	1	1	1	1	1	1	1	0.9	0.857142857142857	0.857142857142857	1	0	1	0.666666666666667	1	1	1	1	0.923076923076923	1	1	1	1	1	1	1	1	1	0.875	1	1	0.857142857142857	1	1	1	1	0.888888888888889	1
G69	0.875	0.958333333333333	0.852941176470588	1	1	1	0.95	0.909090909090909	0.9	0.95	0.730769230769231	0.894736842105263	0.954545454545454	0.88	1	1	0.952380952380952	1	0.923076923076923	0.91304347826087	0.91304347826087	1	0.944444444444444	0.947368421052632	0.95	0.833333333333333	1	0.95	0.961538461538461	0.892857142857143	1	1	0.947368421052632	1	0.95	1	0.944444444444444	0.95	0.947368421052632	0.818181818181818	1	0.916666666666667	0.958333333333333	0.95	1	1	0.944444444444444	0.826086956521739	0.947368421052632
G70	0.846153846153846	1	0.961538461538461	1	1	1	0.875	0.8	1	0.875	0.833333333333333	0.714285714285714	0.777777777777778	0.857142857142857	1	0.9	0.888888888888889	1	1	1	0.818181818181818	1	1	1	1	0.714285714285714	1	0.875	1	1	1	1	0.857142857142857	1	0.875	1	0.833333333333333	1	0.857142857142857	0.923076923076923	1	0.833333333333333	0.916666666666667	1	0.714285714285714	0.888888888888889	1	0.928571428571429	0.666666666666667
G71	0.818181818181818	1	1	1	1	1	1	0.888888888888889	1	0.833333333333333	0.882352941176471	0.6	0.5	0.727272727272727	1	0.875	1	1	1	1	1	1	1	1	1	0.833333333333333	1	1	1	1	1	1	0.8	1	1	1	1	0.833333333333333	0.8	1	1	1	1	1	0.833333333333333	1	1	0.916666666666667	0.8
G72	0.888888888888889	0.857142857142857	0.952380952380952	0.75	1	1	1	1	1	1	1	1	1	1	1	1	1	1	1	1	1	0.5	1	1	1	1	1	1	0.888888888888889	1	0.833333333333333	1	1	0	1	1	1	1	1	1	1	1	0.857142857142857	1	1	1	1	1	1
G73	1	1	1	1	1	1	1	1	1	1	1	0.666666666666667	0.8	0.9	1	0.8	1	1	1	1	1	1	1	1	1	1	1	1	1	1	1	1	0.5	1	1	1	1	1	1	1	1	1	1	1	0.666666666666667	1	1	0.888888888888889	0.5
G74	1	1	1	1	1	1	1	1	1	1	1	1	0.8	0.9	0	1	1	1	1	0.857142857142857	1	1	1	1	0.666666666666667	1	1	1	1	1	1	1	1	1	1	1	1	1	1	1	1	0.875	0.857142857142857	1	1	1	1	1	1
G75	1	1	1	1	1	1	1	1	1	1	1	1	1	1	1	1	1	1	1	1	1	1	1	1	1	1	1	1	1	1	1	1	1	1	1	1	1	1	1	1	1	1	1	1	1	1	1	1	1
G77	0.851851851851852	0.964285714285714	0.897435897435897	0.96	0.956521739130435	1	1	0.923076923076923	0.96	0.91304347826087	0.911764705882353	0.958333333333333	0.92	0.857142857142857	1	1	0.96	0.956521739130435	0.857142857142857	1	0.964285714285714	0.956521739130435	1	0.956521739130435	0.958333333333333	0.958333333333333	0.956521739130435	1	0.966666666666667	0.939393939393939	0.923076923076923	0.958333333333333	1	1	1	0.954545454545454	1	0.958333333333333	0.956521739130435	1	1	0.96551724137931	0.964285714285714	0.958333333333333	1	0.96	1	0.966666666666667	1
G78	1	1	1	1	1	1	1	1	1	1	1	1	1	1	1	1	1	1	1	1	1	1	1	1	1	1	1	1	1	1	1	1	1	1	1	1	1	1	1	1	1	1	1	1	1	1	1	0.888888888888889	1
G79	0.9	0.714285714285714	0.904761904761905	0.8	1	1	1	1	1	1	1	1	1	0.909090909090909	1	1	0.8	0.666666666666667	0.909090909090909	1	0.714285714285714	0.666666666666667	1	0.666666666666667	0.75	1	1	0.75	0.777777777777778	1	0.857142857142857	0.75	1	1	1	0.5	1	1	1	1	1	0.888888888888889	1	1	1	0.8	1	0.9	1
G80	1	1	1	1	1	1	1	1	1	1	1	1	1	1	1	1	1	1	1	1	1	1	1	1	1	1	1	1	1	1	1	1	1	1	1	1	1	1	1	1	1	1	1	1	1	1	1	1	1
G81	0.888888888888889	0.956521739130435	0.966666666666667	0.953488372093023	0.976190476190476	1	1	0.931818181818182	0.977272727272727	0.976744186046512	0.962962962962963	0.952380952380952	0.930232558139535	0.891304347826087	1	0.954545454545454	0.977272727272727	0.976190476190476	0.959183673469388	1	0.978723404255319	0.976190476190476	1	0.976190476190476	0.976744186046512	0.976744186046512	1	1	0.958333333333333	0.961538461538461	0.955555555555556	0.976744186046512	0.976190476190476	1	1	0.975609756097561	1	0.976744186046512	0.976190476190476	1	1	0.957446808510638	1	1	0.926829268292683	0.953488372093023	1	0.979591836734694	0.976190476190476
G82	0.909090909090909	1	1	1	1	1	1	0.875	1	0.8	0.941176470588235	0.5	0.666666666666667	0.818181818181818	1	0.857142857142857	1	1	1	1	1	1	1	1	1	0.8	1	1	1	1	1	1	0.75	1	1	1	1	1	0.75	1	1	1	1	1	0.8	1	1	0.909090909090909	0.75
G83	0.916666666666667	1	1	1	0.8	1	1	0.888888888888889	1	1	0.944444444444444	1	1	0.923076923076923	1	1	1	1	0.923076923076923	1	1	1	1	1	1	1	1	1	1	0.9375	1	1	1	1	1	1	1	0.833333333333333	1	1	1	1	1	0.833333333333333	1	1	0.75	1	1
G84	1	1	1	1	1	1	1	1	1	1	1	1	1	1	1	1	1	1	1	1	1	1	1	1	1	1	1	1	1	1	1	1	1	1	1	1	1	1	0.666666666666667	1	1	1	1	1	1	1	1	1	1
G86	0.909090909090909	0.75	0.909090909090909	0.833333333333333	1	1	1	1	1	1	0.875	1	1	0.916666666666667	1	1	0.833333333333333	0.333333333333333	0.818181818181818	0.75	0.75	0.75	0.666666666666667	0.75	0.5	1	1	1	0.909090909090909	0.933333333333333	0.714285714285714	0.8	1	1	0.8	0.666666666666667	1	1	1	0.777777777777778	0.8	0.9	0.888888888888889	0.8	1	0.833333333333333	1	0.909090909090909	1
G87	1	1	0.952380952380952	1	1	1	1	1	1	1	0.933333333333333	1	1	1	1	1	0.75	1	1	0.857142857142857	1	1	1	0.5	1	1	1	1	0.888888888888889	0.923076923076923	1	1	1	1	0.666666666666667	1	1	1	1	0.875	1	0.875	1	1	1	1	1	0.888888888888889	1
G88	1	1	1	1	1	1	1	1	1	0.666666666666667	1	1	1	1	1	1	1	1	1	1	1	1	1	1	1	1	0.5	1	1	0.923076923076923	1	1	1	1	1	1	1	1	1	1	1	1	1	1	1	1	1	1	1
G89	1	0.833333333333333	0.88	1	1	1	1	1	0.9	1	0.777777777777778	1	1	1	1	1	0.9	0.875	0.9375	0.6	0.833333333333333	1	0.857142857142857	0.875	0.888888888888889	1	1	0.888888888888889	0.857142857142857	0.823529411764706	0.818181818181818	1	1	1	0.75	1	1	1	1	0.333333333333333	0.888888888888889	0.928571428571429	0.923076923076923	0.888888888888889	1	1	1	0.666666666666667	1
G90	0.818181818181818	0.9	0.91304347826087	1	1	1	0.833333333333333	0.75	1	0.833333333333333	0.733333333333333	0.833333333333333	0.875	0.923076923076923	1	1	0.857142857142857	1	0.923076923076923	0.777777777777778	0.777777777777778	1	0.75	0.8	0.833333333333333	0.6	1	1	0.916666666666667	0.866666666666667	1	1	1	1	0.833333333333333	1	0.75	1	0.8	0.666666666666667	1	0.8	0.9	1	1	1	1	0.818181818181818	0.8
G92	0.9	1	0.954545454545454	1	1	1	0.75	0.857142857142857	1	1	0.9375	1	1	1	1	1	1	1	1	1	0.875	1	1	1	1	0.75	1	1	1	1	1	1	1	1	1	1	0.5	1	1	0.888888888888889	1	0.888888888888889	1	1	1	1	1	1	0.666666666666667
G94	0.916666666666667	0.9	0.91304347826087	0.857142857142857	1	1	1	1	1	1	0.882352941176471	1	1	0.923076923076923	1	1	0.666666666666667	0.5	0.923076923076923	0.9	0.777777777777778	0.8	1	0.8	0.833333333333333	1	1	0.833333333333333	0.916666666666667	1	0.75	0.833333333333333	1	1	0.6	0.75	1	1	1	0.909090909090909	0.833333333333333	0.8	0.9	0.833333333333333	1	0.666666666666667	1	1	1
G95	1	1	0.958333333333333	1	1	1	1	1	1	1	0.944444444444444	1	1	1	1	1	0.857142857142857	1	1	0.9	1	1	1	0.8	1	1	1	1	0.818181818181818	0.866666666666667	1	1	1	1	0.833333333333333	1	1	1	1	0.909090909090909	1	0.909090909090909	1	1	1	1	1	0.916666666666667	1
G96	0.916666666666667	0.9	0.958333333333333	0.857142857142857	1	1	1	1	1	1	1	1	0.875	0.833333333333333	0.75	1	0.857142857142857	0.8	0.923076923076923	0.9	0.9	0.8	1	0.8	0.6	1	1	1	0.916666666666667	1	0.888888888888889	0.833333333333333	1	1	1	0.75	1	1	1	1	1	0.8	0.777777777777778	1	1	0.857142857142857	1	1	1
G97	0.888888888888889	0.857142857142857	0.952380952380952	0.75	1	1	1	1	1	1	1	1	1	0.9	1	1	0.75	0.5	0.9	1	0.857142857142857	0.5	1	0.5	0.666666666666667	1	1	1	0.888888888888889	1	0.833333333333333	0.666666666666667	1	1	1	0	1	1	1	1	1	0.875	1	1	1	0.75	1	1	1
G98	1	1	0.952380952380952	1	1	1	1	1	1	1	0.933333333333333	1	1	1	1	1	0.75	1	1	0.857142857142857	1	1	1	0.5	1	1	1	1	0.888888888888889	0.923076923076923	1	1	1	1	0.666666666666667	1	1	1	1	0.875	1	0.875	1	1	1	1	1	0.888888888888889	1
G101	1	1	1	1	1	1	1	0.9	1	1	0.888888888888889	1	1	0.928571428571429	1	1	1	1	0.928571428571429	1	1	1	1	1	1	0.857142857142857	1	1	1	1	1	1	1	1	1	1	1	1	1	1	1	1	1	1	1	1	0.8	1	1
G102	0.727272727272727	1	0.96	1	0.833333333333333	1	1	0.777777777777778	0.875	0.857142857142857	0.947368421052632	0.857142857142857	0.888888888888889	0.846153846153846	1	1	1	1	0.928571428571429	1	1	1	1	1	1	0.857142857142857	1	1	1	0.941176470588235	1	1	1	1	1	1	1	0.857142857142857	0.833333333333333	1	1	1	1	0.857142857142857	1	1	1	1	1
G103	0.777777777777778	1	1	1	0.666666666666667	1	1	0.666666666666667	1	0.75	0.9375	0.75	0.833333333333333	0.909090909090909	1	1	1	1	0.909090909090909	1	1	1	1	1	1	0.75	1	1	1	0.928571428571429	1	1	1	1	1	1	1	1	0.666666666666667	1	1	1	1	1	1	1	1	1	1
G104	1	1	1	1	1	1	0.8	1	1	1	1	1	1	1	1	0.857142857142857	1	1	1	1	1	1	1	1	1	1	1	1	1	1	1	1	1	1	1	1	1	1	1	1	1	1	1	1	1	1	1	1	1
G105	0.818181818181818	1	1	1	1	1	1	0.888888888888889	1	0.833333333333333	0.882352941176471	0.833333333333333	0.714285714285714	0.833333333333333	1	1	1	1	1	1	1	1	1	1	1	0.833333333333333	1	1	1	1	1	1	1	1	1	1	1	0.833333333333333	0.8	1	1	1	1	1	1	1	1	1	1
G106	0.916666666666667	1	1	1	1	1	1	0.888888888888889	1	0.833333333333333	0.944444444444444	0.833333333333333	0.875	0.923076923076923	1	1	1	1	1	1	1	1	1	1	1	0.833333333333333	1	1	1	1	1	1	1	1	1	1	1	1	0.8	1	1	1	1	1	1	1	1	1	1
G107	0.888888888888889	1	1	1	1	1	1	0.833333333333333	1	0.666666666666667	0.933333333333333	0.666666666666667	0.8	0.9	1	1	1	1	1	1	1	1	1	1	1	0.666666666666667	1	1	1	1	1	1	1	1	1	1	1	1	0.5	1	1	1	1	1	1	1	1	1	1
G108	0.9	1	1	1	1	1	1	0.857142857142857	1	0.75	0.9375	0.75	0.833333333333333	0.909090909090909	1	1	1	1	1	1	1	1	1	1	1	0.75	1	1	1	1	1	1	1	1	1	1	1	1	0.666666666666667	1	1	1	1	1	1	1	1	1	1
G109	0.777777777777778	1	0.954545454545454	1	0.666666666666667	1	0.75	0.666666666666667	1	1	0.9375	1	1	1	1	1	1	1	0.909090909090909	1	0.875	1	1	1	1	0.75	1	1	1	0.928571428571429	1	1	1	1	1	1	0.5	1	1	0.888888888888889	1	0.888888888888889	1	1	1	1	1	1	0.666666666666667
G110	0.769230769230769	0.833333333333333	0.923076923076923	0.9	0.875	1	1	0.916666666666667	1	1	1	1	1	0.866666666666667	1	1	0.9	0.875	0.866666666666667	1	0.833333333333333	0.875	1	0.875	0.888888888888889	1	1	0.888888888888889	0.857142857142857	0.947368421052632	0.916666666666667	0.888888888888889	1	1	1	0.857142857142857	1	1	1	1	1	0.928571428571429	1	1	1	0.9	1	0.933333333333333	1
G111	0.777777777777778	1	1	1	0.666666666666667	1	1	0.666666666666667	1	0.75	0.9375	0.75	0.833333333333333	0.909090909090909	1	1	1	1	0.909090909090909	1	1	1	1	1	1	0.75	1	1	1	0.928571428571429	1	1	1	1	1	1	1	1	0.666666666666667	1	1	1	1	1	1	1	1	1	1
G112	0.75	0.941176470588235	0.967741935483871	0.928571428571429	0.916666666666667	1	1	0.866666666666667	1	0.833333333333333	0.916666666666667	0.833333333333333	0.857142857142857	0.6875	1	0.933333333333333	0.928571428571429	0.916666666666667	0.894736842105263	1	0.941176470588235	0.916666666666667	1	0.916666666666667	0.923076923076923	0.923076923076923	0.916666666666667	1	0.947368421052632	0.909090909090909	0.9375	0.923076923076923	0.916666666666667	1	1	0.909090909090909	1	1	0.916666666666667	1	1	0.944444444444444	1	1	0.833333333333333	0.846153846153846	0.909090909090909	0.947368421052632	0.916666666666667
G113	0.888888888888889	1	1	1	0.5	1	1	0.833333333333333	1	1	1	1	1	1	1	1	1	1	0.9	1	1	1	1	1	1	1	1	1	1	0.923076923076923	1	1	1	1	1	1	1	1	1	1	1	1	1	1	1	1	1	1	1
G114	0.888888888888889	1	1	1	0.5	1	1	0.833333333333333	1	1	1	1	1	1	1	1	1	1	0.9	1	1	1	1	1	1	1	1	1	1	0.923076923076923	1	1	1	1	1	1	1	1	1	1	1	1	1	1	1	1	1	1	1
G115	0.888888888888889	1	1	1	0.5	1	1	0.833333333333333	1	1	1	1	1	1	1	1	1	1	0.9	1	1	1	1	1	1	1	1	1	1	0.923076923076923	1	1	1	1	1	1	1	1	1	1	1	1	1	1	1	1	1	1	1
G116	0.888888888888889	1	1	1	0.5	1	1	0.833333333333333	1	1	1	1	1	1	1	1	1	1	0.9	1	1	1	1	1	1	1	1	1	1	0.923076923076923	1	1	1	1	1	1	1	1	1	1	1	1	1	1	1	1	1	1	1
G117	1	1	1	1	1	1	1	1	1	1	1	1	1	1	1	1	1	1	1	1	1	1	1	1	1	1	1	1	1	1	1	1	1	1	1	1	1	1	1	1	1	1	1	1	1	0.833333333333333	1	1	1
G118	1	1	1	1	1	1	1	1	1	1	0.933333333333333	1	0.8	1	1	1	1	1	1	1	1	1	1	1	1	1	1	1	1	1	1	1	1	1	1	1	1	0.666666666666667	1	1	1	1	1	1	1	1	1	1	1
G119	1	1	1	1	1	1	1	1	1	1	1	0.666666666666667	0.8	0.9	1	0.8	1	1	1	1	1	1	1	1	1	1	1	1	1	1	1	1	0.5	1	1	1	1	1	1	1	1	1	1	1	0.666666666666667	1	1	0.888888888888889	0.5
G120	1	1	1	1	1	1	1	1	1	1	1	0.666666666666667	0.8	0.9	1	0.8	1	1	1	1	1	1	1	1	1	1	1	1	1	1	1	1	0.5	1	1	1	1	1	1	1	1	1	1	1	0.666666666666667	1	1	0.888888888888889	0.5
G121	0.9	0.875	0.954545454545454	0.8	1	1	1	1	1	1	1	1	0.833333333333333	0.909090909090909	0.5	1	1	1	1	0.875	1	0.666666666666667	1	1	0.75	1	1	1	0.9	1	0.857142857142857	1	1	0.5	1	1	1	1	1	1	1	0.888888888888889	0.714285714285714	1	1	1	1	1	1
G122	1	1	1	1	1	0.5	1	1	1	1	0.933333333333333	1	1	0.9	1	1	1	1	0.9	1	1	1	1	1	1	1	1	1	1	1	1	1	1	1	1	1	1	1	1	1	1	1	1	1	1	1	1	1	1
G123	0.9	0.875	0.954545454545454	0.8	1	1	1	1	1	1	1	1	1	0.909090909090909	1	1	0.8	0.666666666666667	0.909090909090909	1	0.875	0.666666666666667	1	0.666666666666667	0.75	1	1	1	0.9	1	0.857142857142857	0.75	1	1	1	0.5	1	1	1	1	1	0.888888888888889	1	1	1	0.8	1	1	1
G124	0.916666666666667	0.9	0.91304347826087	0.857142857142857	1	1	1	1	1	1	0.944444444444444	1	1	0.923076923076923	1	1	0.857142857142857	0.5	0.833333333333333	0.9	0.9	0.8	1	0.8	0.833333333333333	1	0.8	1	0.916666666666667	0.9375	0.75	0.833333333333333	1	1	0.833333333333333	0.75	1	1	1	0.909090909090909	0.833333333333333	0.909090909090909	0.9	0.6	1	0.857142857142857	1	0.916666666666667	1
G125	1	1	1	1	1	1	1	1	1	1	1	1	0.8	0.9	0	1	1	1	1	0.857142857142857	1	1	1	1	0.666666666666667	1	1	1	1	1	1	1	1	1	1	1	1	1	1	1	1	0.875	0.857142857142857	1	1	1	1	1	1
G126	0.9	0.875	0.954545454545454	0.8	1	1	1	1	1	1	1	1	0.833333333333333	0.8	0.5	1	0.8	0.666666666666667	0.909090909090909	0.875	0.875	0.666666666666667	1	0.666666666666667	0.333333333333333	1	1	1	0.9	1	0.857142857142857	0.75	1	1	1	0.5	1	1	1	1	1	0.75	0.875	1	1	0.8	1	1	1
G127	1	1	1	1	1	1	1	1	1	1	1	1	1	1	1	1	1	1	1	1	1	1	1	1	1	1	1	1	1	1	1	1	1	1	1	1	1	1	1	1	1	1	1	1	1	1	1	1	1
G128	0.733333333333333	0.9375	0.931034482758621	0.923076923076923	0.909090909090909	1	0.916666666666667	0.769230769230769	1	0.916666666666667	0.863636363636364	0.916666666666667	0.928571428571429	0.823529411764706	1	1	0.923076923076923	0.909090909090909	0.888888888888889	1	0.866666666666667	0.909090909090909	1	0.909090909090909	0.916666666666667	0.818181818181818	1	1	0.944444444444444	0.954545454545454	0.933333333333333	0.916666666666667	1	1	1	0.9	0.9	1	0.909090909090909	0.941176470588235	1	0.875	1	1	1	0.923076923076923	1	1	0.909090909090909
G129	1	1	0.952380952380952	1	1	1	1	1	1	1	0.933333333333333	1	1	1	1	1	0.75	1	1	0.857142857142857	1	1	1	0.5	1	1	1	1	0.888888888888889	0.923076923076923	1	1	1	1	0.666666666666667	1	1	1	1	0.875	1	0.875	1	1	1	1	1	0.888888888888889	1
G130	0.888888888888889	1	0.952380952380952	1	1	1	0.666666666666667	0.833333333333333	1	1	0.933333333333333	1	1	1	1	1	1	1	1	1	0.857142857142857	1	1	1	1	0.666666666666667	1	1	1	1	1	1	1	1	1	1	0	1	1	0.875	1	0.875	1	1	1	1	1	1	0.5
G131	1	1	1	1	1	1	1	1	1	1	1	0.666666666666667	0.8	0.9	1	0.8	1	1	1	1	1	1	1	1	1	1	1	1	1	1	1	1	0.5	1	1	1	1	1	1	1	1	1	1	1	0.666666666666667	1	1	0.888888888888889	0.5
G132	0.9	1	1	1	1	1	1	0.857142857142857	1	0.75	0.866666666666667	0.75	0.833333333333333	0.909090909090909	1	1	0.8	1	1	1	0.875	1	1	1	1	0.75	1	0.75	1	1	1	1	1	1	0.75	1	1	1	0.666666666666667	1	1	0.888888888888889	0.875	1	1	0.8	1	1	1
G133	1	1	1	1	1	1	1	1	1	1	1	1	1	1	1	1	1	1	1	1	1	1	1	1	1	1	1	1	1	1	1	1	1	1	1	1	1	1	1	1	1	1	1	1	1	1	1	1	1
G134	0.9	1	0.904761904761905	1	1	1	0.75	0.857142857142857	1	1	0.866666666666667	1	1	1	1	1	0.8	1	1	0.875	0.875	1	1	0.666666666666667	1	0.75	1	1	0.9	0.928571428571429	1	1	1	1	0.75	1	0.5	1	1	0.75	1	0.75	1	1	1	1	1	0.9	0.666666666666667
G135	1	1	0.958333333333333	1	1	1	1	1	1	1	0.944444444444444	1	1	1	1	1	0.857142857142857	1	1	0.9	1	1	1	0.8	1	1	1	1	0.916666666666667	0.9375	1	1	0.8	1	0.833333333333333	1	1	1	1	0.909090909090909	1	0.909090909090909	1	1	1	1	1	0.916666666666667	1
G136	0.846153846153846	0.916666666666667	0.92	0.888888888888889	1	1	0.714285714285714	0.909090909090909	1	1	0.95	1	1	1	1	0.9	1	1	1	1	0.916666666666667	0.857142857142857	1	1	1	0.875	1	1	0.928571428571429	1	0.909090909090909	1	1	0.833333333333333	1	1	0.833333333333333	1	1	0.923076923076923	1	0.923076923076923	0.916666666666667	1	0.875	0.888888888888889	1	0.928571428571429	0.857142857142857
G137	0.846153846153846	0.916666666666667	0.875	0.75	1	1	0.875	0.909090909090909	1	1	0.894736842105263	1	1	1	1	1	1	0.857142857142857	1	0.916666666666667	0.916666666666667	0.857142857142857	1	1	1	0.875	1	1	0.928571428571429	1	0.8	0.875	1	0.833333333333333	0.875	1	0.833333333333333	1	1	0.833333333333333	0.714285714285714	0.923076923076923	0.916666666666667	0.875	1	0.888888888888889	1	1	0.857142857142857
G138	0.8	0.888888888888889	0.909090909090909	0.833333333333333	1	1	0.8	0.875	1	1	0.941176470588235	1	1	1	1	1	1	1	1	1	0.888888888888889	0.75	1	1	1	0.8	1	1	0.909090909090909	1	0.875	1	1	0.666666666666667	1	1	0.666666666666667	1	1	0.9	1	0.9	0.888888888888889	1	1	1	1	1	0.75
G139	0.777777777777778	0.875	0.904761904761905	0.8	1	1	0.75	0.857142857142857	1	1	0.9375	1	1	1	1	1	1	1	1	1	0.875	0.666666666666667	1	1	1	0.75	1	1	0.9	1	0.857142857142857	1	1	0.5	1	1	0.5	1	1	0.888888888888889	1	0.888888888888889	0.875	1	1	1	1	1	0.666666666666667
G140	0.888888888888889	0.857142857142857	0.952380952380952	0.75	1	1	1	1	1	1	1	1	1	1	1	1	1	1	1	1	1	0.5	1	1	1	1	1	1	0.888888888888889	1	0.833333333333333	1	1	0	1	1	1	1	1	1	1	1	0.857142857142857	1	1	1	1	1	1
G141	0.777777777777778	0.875	0.904761904761905	0.8	1	1	0.75	0.857142857142857	1	1	0.9375	1	1	1	1	1	1	1	1	1	0.875	0.666666666666667	1	1	1	0.75	1	1	0.9	1	0.857142857142857	1	1	0.5	1	1	0.5	1	1	0.888888888888889	1	0.888888888888889	0.875	1	1	1	1	1	0.666666666666667
G142	0.9	1	0.954545454545454	1	1	1	0.75	0.857142857142857	1	1	0.9375	1	1	1	1	1	1	1	1	1	0.875	1	1	1	1	0.75	1	1	1	1	1	1	1	1	1	1	0.5	1	1	0.888888888888889	1	0.888888888888889	1	1	1	1	1	1	0.666666666666667
G143	0.9	1	0.954545454545454	1	1	1	0.75	0.857142857142857	1	1	0.9375	1	1	1	1	1	1	1	0.909090909090909	1	0.875	1	1	1	1	0.75	0.666666666666667	1	1	0.928571428571429	1	1	1	1	1	1	0.5	1	1	0.888888888888889	1	0.888888888888889	0.875	0.75	1	1	1	0.9	0.666666666666667
G144	0.888888888888889	1	1	1	1	1	1	0.833333333333333	1	0.666666666666667	0.933333333333333	0.666666666666667	0.8	0.9	1	1	1	1	1	1	1	1	1	1	1	0.666666666666667	1	1	1	1	1	1	1	1	1	1	1	1	0.5	1	1	1	1	1	1	1	1	1	1
G145	0.888888888888889	1	1	1	1	1	1	0.833333333333333	1	0.666666666666667	0.933333333333333	0.666666666666667	0.8	0.9	1	1	1	1	1	1	1	1	1	1	1	0.666666666666667	1	1	1	1	1	1	1	1	1	1	1	1	0.5	1	1	1	1	1	1	1	1	1	1
G146	0.818181818181818	1	1	1	1	1	1	0.888888888888889	1	0.833333333333333	0.944444444444444	0.6	0.714285714285714	0.727272727272727	1	0.875	1	1	1	1	1	1	1	1	1	0.833333333333333	1	1	1	1	1	1	0.8	1	1	1	1	1	0.8	1	1	1	1	1	0.833333333333333	1	1	0.916666666666667	0.8
G147	0.777777777777778	1	1	1	1	1	1	0.857142857142857	1	0.75	0.9375	0.75	0.833333333333333	0.8	1	1	1	1	1	1	1	1	1	1	1	0.75	1	1	1	1	1	1	1	1	1	1	1	1	0.666666666666667	1	1	1	1	1	1	1	1	1	1
G148	0.923076923076923	0.909090909090909	0.96	0.875	1	1	1	1	1	1	1	1	1	0.928571428571429	1	1	0.875	0.833333333333333	0.928571428571429	1	0.909090909090909	0.833333333333333	1	0.833333333333333	0.857142857142857	1	1	1	0.923076923076923	1	0.9	0.857142857142857	1	1	1	0.8	1	1	1	1	1	0.916666666666667	1	1	1	0.875	1	1	1
G149	0.941176470588235	0.857142857142857	0.846153846153846	1	1	1	0.909090909090909	0.928571428571429	1	1	0.736842105263158	0.909090909090909	0.923076923076923	0.944444444444444	1	0.923076923076923	0.916666666666667	1	0.882352941176471	0.857142857142857	0.769230769230769	1	0.888888888888889	0.9	0.909090909090909	0.8	1	0.8	0.875	0.777777777777778	1	1	0.9	1	0.909090909090909	1	0.888888888888889	1	1	0.692307692307692	1	0.866666666666667	0.933333333333333	1	0.8	1	1	0.615384615384615	0.777777777777778
G150	0.818181818181818	0.9	0.91304347826087	0.857142857142857	1	1	0.833333333333333	0.888888888888889	1	1	0.944444444444444	1	1	1	1	1	1	1	1	1	0.9	0.8	1	1	1	0.833333333333333	1	1	0.916666666666667	1	0.888888888888889	1	1	0.75	1	1	0.75	1	1	0.909090909090909	1	0.909090909090909	0.9	1	1	0.857142857142857	1	1	0.8
G151	0.875	0.857142857142857	0.888888888888889	0.916666666666667	1	1	0.909090909090909	0.928571428571429	0.818181818181818	0.909090909090909	0.909090909090909	1	0.923076923076923	1	1	1	1	1	1	1	0.857142857142857	0.9	1	1	1	0.909090909090909	0.9	1	0.875	0.952380952380952	0.846153846153846	1	1	0.888888888888889	1	1	0.888888888888889	0.909090909090909	1	0.866666666666667	1	0.9375	0.933333333333333	1	1	0.916666666666667	1	1	0.9
G152	0.846153846153846	0.916666666666667	0.92	0.888888888888889	1	1	0.714285714285714	0.909090909090909	1	1	0.95	1	1	1	1	0.9	1	1	1	1	0.916666666666667	0.857142857142857	1	1	1	0.875	1	1	0.928571428571429	1	0.909090909090909	1	1	0.833333333333333	1	1	0.833333333333333	1	1	0.923076923076923	1	0.923076923076923	0.916666666666667	1	0.875	0.888888888888889	1	1	0.857142857142857
G153	0.846153846153846	0.818181818181818	0.92	0.888888888888889	1	1	0.714285714285714	0.909090909090909	1	1	0.894736842105263	1	1	1	1	0.9	1	1	0.933333333333333	0.916666666666667	0.818181818181818	0.857142857142857	0.833333333333333	1	0.875	0.875	1	1	0.928571428571429	0.944444444444444	0.909090909090909	1	1	0.833333333333333	1	1	0.833333333333333	1	1	0.833333333333333	1	0.923076923076923	0.818181818181818	1	0.875	1	1	0.928571428571429	0.857142857142857
G154	0.833333333333333	0.909090909090909	0.916666666666667	0.875	1	1	0.666666666666667	0.9	1	1	0.947368421052632	1	1	1	1	0.888888888888889	1	1	1	1	0.909090909090909	0.833333333333333	1	1	1	0.857142857142857	1	1	0.923076923076923	1	0.9	1	1	0.8	1	1	0.8	1	1	0.916666666666667	1	0.916666666666667	0.909090909090909	1	0.857142857142857	1	1	1	0.833333333333333
G155	0.818181818181818	0.9	0.91304347826087	0.857142857142857	1	1	0.6	0.888888888888889	1	1	0.944444444444444	1	1	1	1	0.875	1	1	1	1	0.9	0.8	1	1	1	0.833333333333333	1	1	0.916666666666667	1	0.888888888888889	1	1	0.75	1	1	0.75	1	1	0.909090909090909	1	0.909090909090909	0.9	1	1	1	1	1	0.8
G156	0.888888888888889	0.857142857142857	0.952380952380952	0.75	1	1	1	1	1	1	1	1	1	1	1	1	1	1	1	1	1	0.5	1	1	1	1	1	1	0.888888888888889	1	0.833333333333333	1	1	0	1	1	1	1	1	1	1	1	0.857142857142857	1	1	1	1	1	1
G157	0.8	0.888888888888889	0.909090909090909	0.833333333333333	1	1	0.8	0.875	1	1	0.941176470588235	1	1	1	1	1	1	1	1	1	0.888888888888889	0.75	1	1	1	0.8	1	1	0.909090909090909	1	0.875	1	1	0.666666666666667	1	1	0.666666666666667	1	1	0.9	1	0.9	0.888888888888889	1	1	1	1	1	0.75
G158	0.888888888888889	1	0.952380952380952	1	1	1	0.666666666666667	0.833333333333333	1	1	0.933333333333333	1	1	1	1	1	1	1	1	1	0.857142857142857	1	1	1	1	0.666666666666667	1	1	1	1	1	1	1	1	1	1	0	1	1	0.875	1	0.875	1	1	1	1	1	1	0.5
G159	1	1	1	1	1	1	1	1	1	1	1	1	1	1	1	1	1	1	1	1	1	1	1	1	1	1	1	1	1	1	1	1	1	1	1	1	1	1	1	1	1	1	1	1	1	1	1	0.9	1
[truncated: 101 more columns]

## Sheet: D
Worksheet containing geographical distance matrix generated from the Gravettian dataset.
	G1	G3	G4	G5	G6	G7	G8	G9	G10	G11	G12	G13	G14	G15	G16	G17	G18	G19	G20	G21	G22	G23	G24	G25	G26	G27	G28	G29	G30	G31	G32	G33	G34	G35	G36	G37	G38	G39	G40	G41	G42	G44	G45	G46	G47	G48	G49	G51	G52
G1	0	1.83057264321851	0.775134007768981	0.201396314762709	2.16626208889876	10.9329494857746	10.6090510748558	1.38964867362222	3.24609049105228	15.5378252332815	14.874796143235	11.6570080644435	13.1795897567603	14.7798183076586	14.7563894389176	14.8491087399593	14.6887037085075	14.8237218673314	14.7295864493746	14.7883642983665	14.7295864493746	14.6859374177102	15.0142413115312	14.7923680982323	14.689860565955	14.7375728495875	14.7432800541297	14.589784682784	15.0447772826948	15.3835893746843	9.60551560302725	14.9726306923667	17.3194279813769	11.5714448924929	11.7639032239516	12.8062834837591	15.0992501022108	12.3266196399951	13.1935866996052	5.62124085945443	5.61888146320956	5.64515015340602	13.0316219540777	13.3647618654617	11.4511254105612	8.32360943106415	5.06528488858228	9.67258766661745	25.7203951174938
G3	1.83057264321851	0	1.42726761894888	1.66426948313667	3.5164694259015	12.5890427825153	12.2731749764924	1.70172801945552	4.1282647425038	16.8003573073938	16.2966987645136	13.0751683141136	14.3495878748973	15.9807943683191	15.9588946291183	16.0523698015451	15.8938666891616	16.0126980931416	15.9124294126478	15.9901969012423	15.9124294126478	15.8862337105936	16.2411726885465	15.9945782319791	15.8909169876411	15.9416093948509	15.9474129646912	15.85528910276	16.2594307111185	16.5516349948759	11.2927468501733	16.1433017192921	18.4301449847797	12.7547256571084	12.9879639150869	13.8986377117507	16.3259597122397	13.5024547999863	14.7850642955011	7.15820171454395	7.1536582965431	7.17956179033233	12.9956104838865	11.6187677701381	11.7526583546915	7.33120428486344	4.42496992245145	8.03330083956154	26.7331512531183
G4	0.775134007768981	1.42726761894888	0	0.583000265523097	2.10948480482795	11.6626981748007	11.336280579048	0.667741321246485	2.90828313616471	16.3127911851406	15.6453915341483	12.4286936465785	13.9511036835263	15.5531063307431	15.5297335288472	15.6224957032715	15.4621393374889	15.5965182822962	15.5020896695768	15.5616871010569	15.5020896695768	15.4591841251374	15.7884394550788	15.5657061664288	15.4631379363052	15.5109729635152	15.5166846870232	15.3647460506186	15.8185990136361	16.1554957320071	10.3248854971859	15.7445909962755	18.0883045998264	12.3431895412004	12.5375207514285	13.5723841961683	15.8734507808703	13.0982058997678	13.9401622131882	6.38622242722566	6.38415642756347	6.41042496691912	13.5664913562793	13.0415066524731	12.0757511909777	8.48302665579332	4.30969402191153	9.45485035367562	26.4828692465526
G5	0.201396314762709	1.66426948313667	0.583000265523097	0	2.17737114195077	11.1334926846206	10.8093976779513	1.21843319213653	3.19260319170736	15.7312512490139	15.0739106383446	11.8557057639307	13.3681085880127	14.9702601154756	14.9469017539355	15.0396753385389	14.8793331327866	15.0135783274874	14.9191168186994	14.9788496952203	14.9191168186994	14.8763280235447	15.205970943024	14.9828727315025	14.8802892567181	14.928156496048	14.9338694789026	14.7831992222793	15.2359300582581	15.5724956439262	9.8051525942027	15.161591478918	17.5056640888742	11.7601894377429	11.9547818887715	12.9904282886285	15.2909836406908	12.5152083802018	13.3949531613813	5.82185124334176	5.81944731990934	5.84571504006995	13.1253929115436	13.2329170644609	11.5748406897719	8.30572830261741	4.8865778596171	9.56265497936635	25.902201130321
G6	2.16626208889876	3.5164694259015	2.10948480482795	2.17737114195077	0	10.9275535493586	10.5882436818624	1.92460195274244	1.35144378399547	16.2607891180533	15.3338945230819	12.1839617907682	14.0768024418367	15.6066038719511	15.5812762318496	15.6715346753627	15.5106834034991	15.667342905477	15.5834272663558	15.61376978404	15.5834272663558	15.5150978123407	15.7991012343066	15.6171615184386	15.5178501245823	15.5604876372979	15.565969384799	15.3216942250457	15.8475661120076	16.249416129526	9.54199662113753	15.840387122599	18.2416506437137	12.4822863542622	12.6112081164058	13.8157427637967	15.88323555673	13.2318071649557	13.3141991016283	6.18583688224965	6.18855770352026	6.21327456616075	14.9809873611655	15.0730820084978	13.2254019311702	10.4825771328858	4.5369424928359	11.5484231726847	26.7105374116247
G7	10.9329494857746	12.5890427825153	11.6626981748007	11.1334926846206	10.9275535493586	0	0.341979223345512	12.0996004829664	12.0241292941235	6.71291905332546	5.02195302010085	2.99570595352749	5.86380978697297	6.61395333346857	6.58594223118454	6.64522236812253	6.51856724359587	6.73581012785396	6.71712792065925	6.61340942468407	6.71712792065925	6.55388142990091	6.58420916408562	6.61333891719607	6.55078194743956	6.56114095190768	6.56438326644629	5.98439668408604	6.69888542063909	7.29248368261459	1.39150540009732	6.97830152031997	9.19615529077233	5.08413222767662	4.80334479982439	6.2893891891423	6.64787607065843	5.41152061354597	2.43594829142574	5.50122747416429	5.50856464165575	5.48422172655337	13.5074346997681	22.5893790604788	10.8307857724959	14.9625456559237	15.4548909095147	18.5990722466498	17.2771272258585
G8	10.6090510748558	12.2731749764924	11.336280579048	10.8093976779513	10.5882436818624	0.341979223345512	0	11.7690774019462	11.6826657393336	6.97830745717756	5.32787152458653	3.15495532551572	6.02833755300746	6.84252724417667	6.81436981292474	6.87633246251779	6.74600117432253	6.96182358645348	6.93873227874516	6.84247809338839	6.93873227874516	6.77970944805159	6.82692370677958	6.84263175926485	6.77695573245834	6.78954431672701	6.79297028066515	6.22887572350741	6.93847644336758	7.52589150599449	1.04983048579283	7.2026083202476	9.4487356150757	5.16893188685051	4.90933672570949	6.41700484909432	6.8925564149039	5.53749501423098	2.77643830273608	5.20517522826081	5.2129028376232	5.18889046421294	13.4631768704307	22.3381822104665	10.7880038349316	14.7521303580059	15.116619970463	18.3475622220528	17.5698025187792
G9	1.38964867362222	1.70172801945552	0.667741321246485	1.21843319213653	1.92460195274244	12.0996004829664	11.7690774019462	0	2.4308851421653	16.8935440426839	16.1812179301961	12.9712342510726	14.5545645581034	16.148572508643	16.1248974326815	16.2174082544418	16.0568025374425	16.1944593517691	16.1013823409576	16.1569629541105	16.1013823409576	16.0548861968249	16.378010777519	16.1608977940491	16.0586749975862	16.1058287544417	16.1115142890108	15.945775520184	16.4108604520479	16.7571885578996	10.745678028682	16.3461198959294	18.6994451843952	12.9460659197341	13.1316823849269	14.1902749854293	16.4629880653863	13.7015354665473	14.4081279733385	6.91097386683671	6.9097917265935	6.93599282596226	14.215692559763	13.1533853292679	12.7420309117699	8.97346921814523	3.67758457517975	9.67378408610095	27.1069325394095
G10	3.24609049105228	4.1282647425038	2.90828313616471	3.19260319170736	1.35144378399547	12.0241292941235	11.6826657393336	2.4308851421653	0	17.5353512782065	16.5483368002135	13.4276127008862	15.3873764118254	16.9025413039016	16.8769193425133	16.9665676426093	16.8059345874135	16.9661570255642	16.884165519258	16.9094461853161	16.884165519258	16.8116287769211	17.0869160910461	16.9127215843489	16.8141668657267	16.8558143457562	16.8612452528335	16.6001155071915	17.1386677713873	17.5511088135479	10.6328646947142	17.1430702168573	19.5500798011722	13.7981428610556	13.9170679842631	15.1424312863853	17.1707200802812	14.5452475460328	14.4361402811174	7.48124748448412	7.48475720130587	7.50893484053498	16.236300673691	15.31965488296	14.5380203305849	11.3840392693016	3.65092208347426	11.9943449868886	28.0234843696515
G11	15.5378252332815	16.8003573073938	16.3127911851406	15.7312512490139	16.2607891180533	6.71291905332546	6.97830745717756	16.8935440426839	17.5353512782065	0	2.11761318630197	4.19681286936885	2.60982477160824	1.06612679142774	1.07123642441807	0.997885047856714	1.1029304995878	1.13748748564545	1.25199367953676	1.05304785323365	1.25199367953676	1.14122364806378	0.686391693342076	1.047108833694	1.13249193692494	1.07357816431781	1.06851054112723	0.948052978477469	0.76594343179434	1.12693786292768	7.80119579167194	1.22806591435476	2.51912089747594	4.09278765635355	3.8189515043399	3.33723129531053	0.624044916422688	3.38478066611605	4.89694984454609	10.0806738435484	10.0787515566959	10.0535661462239	11.480364409286	24.3966506362349	9.24491807299556	16.2359624027312	20.5371663286954	20.6011787614301	10.6861327794483
G12	14.874796143235	16.2966987645136	15.6453915341483	15.0739106383446	15.3338945230819	5.02195302010085	5.32787152458653	16.1812179301961	16.5483368002135	2.11761318630197	0	3.22277	3.39572296256629	2.69446792614052	2.67732363830001	2.67061809199593	2.64861929772495	2.82841181280237	2.8942861017529	2.68504484282851	2.8942861017529	2.70260574677476	2.41410055875247	2.68089964937146	2.69410496640349	2.66034602909095	2.65924289798807	1.97423850656398	2.55651871981037	3.13130340058257	6.27053603632098	3.03895943520146	4.56809758272522	4.27890721736286	3.88096111746819	4.23317550503165	2.42616344854855	3.8115762066464	2.90184723629622	9.27075939493632	9.27173677618169	9.24556212366236	12.7646903289661	24.7725075133483	10.3213423502953	16.6729112821037	19.7493489972024	20.8792352698656	12.2726913504251
G13	11.6570080644435	13.0751683141136	12.4286936465785	11.8557057639307	12.1839617907682	2.99570595352749	3.15495532551572	12.9712342510726	13.4276127008862	4.19681286936885	3.22277	0	2.87350292823932	3.82336184786373	3.79506307358652	3.86872985548952	3.7233763926094	3.92880650509795	3.88744848774874	3.82565843892264	3.88744848774874	3.7490825323004	3.88452187038109	3.82687898414622	3.74794120259376	3.77061270315581	3.77484076718476	3.31827483076673	3.97462341045323	4.51771477740682	3.76042510289728	4.15854791778332	6.51599858397774	2.25208208209647	1.89841440207347	3.31067327685774	3.96045995636277	2.44075770324565	2.73443276649838	6.06649385580337	6.06681882064233	6.04077239051431	11.1172041598821	21.8738194234569	8.47617420789001	13.8813907786216	16.5588343474111	17.9325203255789	14.8767447801762
G14	13.1795897567603	14.3495878748973	13.9511036835263	13.3681085880127	14.0768024418367	5.86380978697297	6.02833755300746	14.5545645581034	15.3873764118254	2.60982477160824	3.39572296256629	2.87350292823932	0	1.64949	1.63046395817264	1.72352626413293	1.5716551558599	1.6672551863767	1.56389626475032	1.66009790389001	1.56389626475032	1.55544259714076	1.96026152796228	1.66501680030563	1.56129841506997	1.61620885983217	1.62206698536158	1.77556684146219	1.94757928463847	2.20561338157892	6.57797406930888	1.79547201384483	4.16536039682042	1.60853109342033	1.480849137826	0.83936406743439	2.04106460149918	0.853032711854006	4.97522359864358	7.91120234076338	7.90700842390471	7.8833652347332	9.37040396643069	21.8059775251329	6.93812270419744	13.6496491554106	18.2236285438987	17.9966559156778	12.6361851069261
G15	14.7798183076586	15.9807943683191	15.5531063307431	14.9702601154756	15.6066038719511	6.61395333346857	6.84252724417667	16.148572508643	16.9025413039016	1.06612679142774	2.69446792614052	3.82336184786373	1.64949	0	0.0283534054392042	0.0749719743370816	0.100515305406688	0.138455362481925	0.208812703157639	0.0130993205930664	0.208812703157639	0.0946173942782193	0.383997727739368	0.019039038841284	0.0900134712140359	0.0530974811078605	0.0495736431987766	0.746335473764983	0.312704670286341	0.694370883102107	7.56320115344025	0.380089878055177	2.71011702671674	3.22608444765477	3.01703154191334	2.30468525022399	0.442433767622906	2.48184623591652	5.12649528307595	9.42261422023633	9.41947855449547	9.3950293901882	10.4397016014923	23.3613162908193	8.18138650925379	15.1991127667802	19.81000653248	19.582150163192	11.1594406395392
G16	14.7563894389176	15.9588946291183	15.5297335288472	14.9469017539355	15.5812762318496	6.58594223118454	6.81436981292474	16.1248974326815	16.8769193425133	1.07123642441807	2.67732363830001	3.79506307358652	1.63046395817264	0.0283534054392042	0	0.0935715587986004	0.0726849276053852	0.161867331478593	0.220099445251458	0.0325428732597483	0.220099445251458	0.0756987139917184	0.386417050748281	0.036017376361973	0.0692120928740057	0.0248260367356513	0.0218881451932298	0.724713629649674	0.324988123590525	0.722658192577928	7.53484954282433	0.405783825453895	2.73785177087803	3.20427574546886	2.99325324195932	2.291930678751	0.448890567257768	2.46091524465452	5.10146930138759	9.39713281511973	9.39401566020624	9.36955377243228	10.4414879901765	23.3499131973654	8.1787754994131	15.1878054896848	19.7860340177738	19.5692147693514	11.1862204221533
G17	14.8491087399593	16.0523698015451	15.6224957032715	15.0396753385389	15.6715346753627	6.64522236812253	6.87633246251779	16.2174082544418	16.9665676426093	0.997885047856714	2.67061809199593	3.86872985548952	1.72352626413293	0.0749719743370816	0.0935715587986004	0	0.161015008694841	0.162286965391561	0.260742672104128	0.0635537317236372	0.260742672104128	0.16808589909924	0.321625197434836	0.0585125458000249	0.162375824111843	0.111595702587508	0.105946188020144	0.741795355294167	0.239195183384803	0.651739545429002	7.60386154129176	0.377892482507922	2.65734894313035	3.29778088137099	3.08572687087435	2.37923254767919	0.3738998916194	2.55448234070095	5.13394501909944	9.48710437914204	9.48402522096689	9.45953739625126	10.499843310024	23.4352628695297	8.24773956258174	15.2730189378327	19.8782535261435	19.6567036803961	11.1000946545125
G18	14.6887037085075	15.8938666891616	15.4621393374889	14.8793331327866	15.5106834034991	6.51856724359587	6.74600117432253	16.0568025374425	16.8059345874135	1.1029304995878	2.64861929772495	3.7233763926094	1.5716551558599	0.100515305406688	0.0726849276053852	0.161015008694841	0	0.219775372416932	0.247820713099208	0.104844224452281	0.247820713099208	0.0541255056419796	0.416886778166445	0.107428541835958	0.0454861082199808	0.049946096153755	0.0553119430231857	0.684535612164191	0.376634633832963	0.79450216737338	7.46423190250149	0.465797283720073	2.81052464725734	3.13962518363594	2.92513068756269	2.24649375875407	0.487174424111119	2.39802091723738	5.04692110244662	9.32634327343365	9.32325084415951	9.2987720249483	10.4299930147551	23.3065795029267	8.15640058736456	15.1447446098929	19.7174532469287	19.5224828267278	11.2584872493742
G19	14.8237218673314	16.0126980931416	15.5965182822962	15.0135783274874	15.667342905477	6.73581012785396	6.96182358645348	16.1944593517691	16.9661570255642	1.13748748564545	2.82841181280237	3.92880650509795	1.6672551863767	0.138455362481925	0.161867331478593	0.162286965391561	0.219775372416932	0	0.11845036766511	0.145647317860646	0.11845036766511	0.182119677410216	0.476658241184394	0.14903970477695	0.185029530616066	0.184662602873456	0.183295538680023	0.88471401593962	0.371681143574558	0.597778712317524	7.67440551443563	0.246055379945243	2.62245076638247	3.25983829353543	3.06630503415756	2.28358432872535	0.518546151381922	2.51025660264305	5.26307894677631	9.48521580144596	9.48189765487901	9.45757638269446	10.3492936567671	23.3287389513557	8.10858249069466	15.1662875952192	19.8582995068183	19.5577739972728	11.0840752884487
G20	14.7295864493746	15.9124294126478	15.5020896695768	14.9191168186994	15.5834272663558	6.71712792065925	6.93873227874516	16.1013823409576	16.884165519258	1.25199367953676	2.8942861017529	3.88744848774874	1.56389626475032	0.208812703157639	0.220099445251458	0.260742672104128	0.247820713099208	0.11845036766511	0	0.220623702262469	0	0.195216136884224	0.582216134858007	0.225956558656745	0.202829893260339	0.234637487414092	0.236273123524446	0.932345911987608	0.486260100679553	0.667910125765436	7.63909560678488	0.272397260632333	2.6894508310248	3.16207523718206	2.97729996004769	2.16761327270341	0.630240799752762	2.41048824217688	5.28327611332211	9.40293778313991	9.39949405932043	9.3752634316962	10.2395538856144	23.210750110647	7.99312747675151	15.0482969491202	19.7665064296172	19.4406478867449	11.1587274673056
G21	14.7883642983665	15.9901969012423	15.5616871010569	14.9788496952203	15.61376978404	6.61340942468407	6.84247809338839	16.1569629541105	16.9094461853161	1.05304785323365	2.68504484282851	3.82565843892264	1.66009790389001	0.0130993205930664	0.0325428732597483	0.0635537317236372	0.104844224452281	0.145647317860646	0.220623702262469	0	0.220623702262469	0.104696602141617	0.370926164956046	0.00594134664869883	0.0993664269257988	0.0554560159044981	0.050886722236748	0.739255305831489	0.300194986841703	0.692115168523272	7.56453913607432	0.384649356167401	2.70598696014966	3.23552258734196	3.02534765831962	2.3169522036503	0.429384285824484	2.49169560037196	5.12170763917661	9.42964548883997	9.42652621508051	9.40206578837332	10.4526025085048	23.3738240410357	8.19448353223069	15.2116337990927	19.8182012533857	19.5944024707874	11.153774694748
G22	14.7295864493746	15.9124294126478	15.5020896695768	14.9191168186994	15.5834272663558	6.71712792065925	6.93873227874516	16.1013823409576	16.884165519258	1.25199367953676	2.8942861017529	3.88744848774874	1.56389626475032	0.208812703157639	0.220099445251458	0.260742672104128	0.247820713099208	0.11845036766511	0	0.220623702262469	0	0.195216136884224	0.582216134858007	0.225956558656745	0.202829893260339	0.234637487414092	0.236273123524446	0.932345911987608	0.486260100679553	0.667910125765436	7.63909560678488	0.272397260632333	2.6894508310248	3.16207523718206	2.97729996004769	2.16761327270341	0.630240799752762	2.41048824217688	5.28327611332211	9.40293778313991	9.39949405932043	9.3752634316962	10.2395538856144	23.210750110647	7.99312747675151	15.0482969491202	19.7665064296172	19.4406478867449	11.1587274673056
G23	14.6859374177102	15.8862337105936	15.4591841251374	14.8763280235447	15.5150978123407	6.55388142990091	6.77970944805159	16.0548861968249	16.8116287769211	1.14122364806378	2.70260574677476	3.7490825323004	1.55544259714076	0.0946173942782193	0.0756987139917184	0.16808589909924	0.0541255056419796	0.182119677410216	0.195216136884224	0.104696602141617	0.195216136884224	0	0.455013566598842	0.109574563197852	0.0094432886220864	0.0677292610324355	0.0729936572586946	0.737439263193928	0.400311148541843	0.771692192522381	7.49317769553745	0.425675866006048	2.79299457708031	3.13151614699653	2.92349226344111	2.21696918907323	0.520915249760458	2.38723894854139	5.09388158253605	9.33142964635645	9.32825642714114	9.30383318517696	10.3819227762732	23.2755116522924	8.11271734886037	15.1134626236214	19.7165919803449	19.4941121210508	11.2471162738233
G24	15.0142413115312	16.2411726885465	15.7884394550788	15.205970943024	15.7991012343066	6.58420916408562	6.82692370677958	16.378010777519	17.0869160910461	0.686391693342076	2.41410055875247	3.88452187038109	1.96026152796228	0.383997727739368	0.386417050748281	0.321625197434836	0.416886778166445	0.476658241184394	0.582216134858007	0.370926164956046	0.582216134858007	0.455013566598842	0	0.365011745686354	0.446212677687443	0.38748000168912	0.382514644568022	0.600879264985076	0.142773003883401	0.752747424963377	7.58729439648212	0.637580806399467	2.63799119649573	3.49630023703471	3.25580658077058	2.6594597059495	0.0850163449814203	2.76668319091905	4.97531772642602	9.61328832369492	9.61064405972092	9.58587307226363	10.8214447971779	23.72031202988	8.56500882865213	15.5587696557726	20.0329658116338	19.932508329342	11.0213918802885
G25	14.7923680982323	15.9945782319791	15.5657061664288	14.9828727315025	15.6171615184386	6.61333891719607	6.84263175926485	16.1608977940491	16.9127215843489	1.047108833694	2.68089964937146	3.82687898414622	1.66501680030563	0.019039038841284	0.036017376361973	0.0585125458000249	0.107428541835958	0.14903970477695	0.225956558656745	0.00594134664869883	0.225956558656745	0.109574563197852	0.365011745686354	0	0.103980863624035	0.0576395567297313	0.0527160250777685	0.736242027868558	0.294488527764479	0.691006174285004	7.56531992936188	0.386689637306195	2.70397393088395	3.2399260111305	3.02925839044807	2.32257533010234	0.423453907471641	2.49628109630166	5.1197028071559	9.43297898066141	9.42986699817129	9.4054015736969	10.4584226538613	23.3795448265637	8.20041833862151	15.2173601510939	19.822049089741	19.6000170774313	11.1510587225429
G26	14.689860565955	15.8909169876411	15.4631379363052	14.8802892567181	15.5178501245823	6.55078194743956	6.77695573245834	16.0586749975862	16.8141668657267	1.13249193692494	2.69410496640349	3.74794120259376	1.56129841506997	0.0900134712140359	0.0692120928740057	0.162375824111843	0.0454861082199808	0.185029530616066	0.202829893260339	0.0993664269257988	0.202829893260339	0.0094432886220864	0.446212677687443	0.103980863624035	0	0.059309834766249	0.0647349897659663	0.72957876970208	0.392997724081056	0.771982157630603	7.49141420075008	0.42956496737979	2.79246144827462	3.13622470419452	2.92718144973966	2.22463321093613	0.512546931815029	2.39233452036144	5.08799173812222	9.3340605110102	9.33090087247743	9.30646822658843	10.3913190282851	23.2834032950533	8.12185624332271	15.1213769578203	19.7202137017757	19.5016794750093	11.2455268052324
G27	14.7375728495875	15.9416093948509	15.5109729635152	14.928156496048	15.5604876372979	6.56114095190768	6.78954431672701	16.1058287544417	16.8558143457562	1.07357816431781	2.66034602909095	3.77061270315581	1.61620885983217	0.0530974811078605	0.0248260367356513	0.111595702587508	0.049946096153755	0.184662602873456	0.234637487414092	0.0554560159044981	0.234637487414092	0.0677292610324355	0.38748000168912	0.0576395567297313	0.059309834766249	0	0.00585999999999998	0.704432224490056	0.334912029343364	0.747103878185621	7.51014800632451	0.429491367666447	2.76143241706184	3.18716147424319	2.97414646821571	2.28354227333325	0.453248947304902	2.44470605763413	5.07841651274293	9.37618703700497	9.37308976976643	9.34861426565457	10.4458561217212	23.3425402955034	8.1793296556197	15.1805336880757	19.7666581852219	19.5604411844749	11.2086272476562
G28	14.7432800541297	15.9474129646912	15.5166846870232	14.9338694789026	15.565969384799	6.56438326644629	6.79297028066515	16.1115142890108	16.8612452528335	1.06851054112723	2.65924289798807	3.77484076718476	1.62206698536158	0.0495736431987766	0.0218881451932298	0.105946188020144	0.0553119430231857	0.183295538680023	0.236273123524446	0.050886722236748	0.236273123524446	0.0729936572586946	0.382514644568022	0.0527160250777685	0.0647349897659663	0.00585999999999998	0	0.704491118822664	0.329154034948518	0.742898923138266	7.51406170153666	0.427583512895429	2.75667690569642	3.19297428685231	2.97983194861724	2.28915630040851	0.447922145682709	2.45054878518935	5.07986685401301	9.38164488959692	9.37855079944125	9.35407312721042	10.4499028214668	23.3480848104422	8.18397936302994	15.1860695856696	19.772314723092	19.5660888203877	11.2034722275953
G29	14.589784682784	15.85528910276	15.3647460506186	14.7831992222793	15.3216942250457	5.98439668408604	6.22887572350741	15.945775520184	16.6001155071915	0.948052978477469	1.97423850656398	3.31827483076673	1.77556684146219	0.746335473764983	0.724713629649674	0.741795355294167	0.684535612164191	0.88471401593962	0.932345911987608	0.739255305831489	0.932345911987608	0.737439263193928	0.600879264985076	0.736242027868558	0.72957876970208	0.704432224490056	0.704491118822664	0	0.724034389023681	1.33785996236527	6.99856677399023	1.1192424759631	3.2267081820487	3.17155852066456	2.8812983969905	2.57217272056136	0.66371681635544	2.48757273507992	4.39807445253033	9.13926240185716	9.13717552877255	9.11207833265825	10.9635031003781	23.5761156066579	8.62317174005018	15.4220974990726	19.5903840202917	19.756092341817	11.5636903231624
G30	15.0447772826948	16.2594307111185	15.8185990136361	15.2359300582581	15.8475661120076	6.69888542063909	6.93847644336758	16.4108604520479	17.1386677713873	0.76594343179434	2.55651871981037	3.97462341045323	1.94757928463847	0.312704670286341	0.324988123590525	0.239195183384803	0.376634633832963	0.371681143574558	0.486260100679553	0.300194986841703	0.486260100679553	0.400311148541843	0.142773003883401	0.294488527764479	0.392997724081056	0.334912029343364	0.329154034948518	0.724034389023681	0	0.616809609334102	7.68933790833053	0.502819634589668	2.54175569315048	3.50738043426556	3.28152508846708	2.61681733146754	0.1511546665495	2.7695388863888	5.110880692453	9.66193157772342	9.65909133800529	9.63444482267904	10.7195335297872	23.6740137064073	8.47938459543125	15.5118155934852	20.0688221714825	19.8941684623344	10.9503793173337
G31	15.3835893746843	16.5516349948759	16.1554957320071	15.5724956439262	16.249416129526	7.29248368261459	7.52589150599449	16.7571885578996	17.5511088135479	1.12693786292768	3.13130340058257	4.51771477740682	2.20561338157892	0.694370883102107	0.722658192577928	0.651739545429002	0.79450216737338	0.597778712317524	0.667910125765436	0.692115168523272	0.667910125765436	0.771692192522381	0.752747424963377	0.691006174285004	0.771982157630603	0.747103878185621	0.742898923138266	1.33785996236527	0.616809609334102	0	8.25549149287309	0.411105819589069	2.02494953112417	3.81236455115457	3.64060178080493	2.72839066068259	0.717638775591872	3.05778065142564	5.72744981548507	10.0698622322701	10.0663659908877	10.0421740583202	10.468297500955	23.6924711900637	8.32273704754031	15.5324177840927	20.4242511131106	19.9504149187955	10.4909762314524
G32	9.60551560302725	11.2927468501733	10.3248854971859	9.8051525942027	9.54199662113753	1.39150540009732	1.04983048579283	10.745678028682	10.6328646947142	7.80119579167194	6.27053603632098	3.76042510289728	6.57797406930888	7.56320115344025	7.53484954282433	7.60386154129176	7.46423190250149	7.67440551443563	7.63909560678488	7.56453913607432	7.63909560678488	7.49317769553745	7.58729439648212	7.56531992936188	7.49141420075008	7.51014800632451	7.51406170153666	6.99856677399023	7.68933790833053	8.25549149287309	0	7.90861158800962	10.2244150552538	5.50803991452495	5.31492959149037	6.85638349178341	7.65798350945685	5.98625170963542	3.81922767061614	4.3084334508032	4.31749991749855	4.29488368113736	13.3302145366832	21.5475398934658	10.6729827325073	14.0968303891655	14.0724781862506	17.5591787202135	18.4529679184678
G33	14.9726306923667	16.1433017192921	15.7445909962755	15.161591478918	15.840387122599	6.97830152031997	7.2026083202476	16.3461198959294	17.1430702168573	1.22806591435476	3.03895943520146	4.15854791778332	1.79547201384483	0.380089878055177	0.405783825453895	0.377892482507922	0.465797283720073	0.246055379945243	0.272397260632333	0.384649356167401	0.272397260632333	0.425675866006048	0.637580806399467	0.386689637306195	0.42956496737979	0.429491367666447	0.427583512895429	1.1192424759631	0.502819634589668	0.411105819589069	7.90861158800962	0	2.42173310670272	3.40155256463868	3.23054597746263	2.3433040964416	0.651572891941492	2.64719952657766	5.50635662212319	9.66189335120193	9.65832613301083	9.6341868481206	10.2582383431075	23.3501007627483	8.05601770072534	15.188269720903	20.0131459341729	19.5943079970281	10.8944995410528
G34	17.3194279813769	18.4301449847797	18.0883045998264	17.5056640888742	18.2416506437137	9.19615529077233	9.4487356150757	18.6994451843952	19.5500798011722	2.51912089747594	4.56809758272522	6.51599858397774	4.16536039682042	2.71011702671674	2.73785177087803	2.65734894313035	2.81052464725734	2.62245076638247	2.6894508310248	2.70598696014966	2.6894508310248	2.79299457708031	2.63799119649573	2.70397393088395	2.79246144827462	2.76143241706184	2.75667690569642	3.2267081820487	2.54175569315048	2.02494953112417	10.2244150552538	2.42173310670272	0	5.76731324518618	5.63330360087223	4.53155449117629	2.56646575883509	5.01368842183806	7.40991187681068	12.0707577585709	12.0668690649936	12.0429777592255	11.1675428395373	25.0432445725469	9.35773206936916	16.9210126395083	22.3730036913822	21.3994592309923	8.47710703731527
G35	11.5714448924929	12.7547256571084	12.3431895412004	11.7601894377429	12.4822863542622	5.08413222767662	5.16893188685051	12.9460659197341	13.7981428610556	4.09278765635355	4.27890721736286	2.25208208209647	1.60853109342033	3.22608444765477	3.20427574546886	3.29778088137099	3.13962518363594	3.25983829353543	3.16207523718206	3.23552258734196	3.16207523718206	3.13151614699653	3.49630023703471	3.2399260111305	3.13622470419452	3.18716147424319	3.19297428685231	3.17155852066456	3.50738043426556	3.81236455115457	5.50803991452495	3.40155256463868	5.76731324518618	0	0.420423610778465	1.43915734733906	3.58050225456052	0.75556898752728	4.90326276065234	6.33230108728257	6.32751902451506	6.3043934239941	8.93192590396942	20.5303095054726	6.32883839265943	12.4078972488855	16.6151749227175	16.6670511493905	14.2283674291888
G36	11.7639032239516	12.9879639150869	12.5375207514285	11.9547818887715	12.6112081164058	4.80334479982439	4.90933672570949	13.1316823849269	13.9170679842631	3.8189515043399	3.88096111746819	1.89841440207347	1.480849137826	3.01703154191334	2.99325324195932	3.08572687087435	2.92513068756269	3.06630503415756	2.97729996004769	3.02534765831962	2.97729996004769	2.92349226344111	3.25580658077058	3.02925839044807	2.92718144973966	2.97414646821571	2.97983194861724	2.8812983969905	3.28152508846708	3.64060178080493	5.31492959149037	3.23054597746263	5.63330360087223	0.420423610778465	0	1.54340749606188	3.34076332012805	0.69647157954435	4.505660502357	6.43748614464528	6.43357464401401	6.40970034182566	9.34029029294593	20.9085393499403	6.74405433110529	12.7952688759713	16.7931718524226	17.0351342243288	14.1091951954213
G37	12.8062834837591	13.8986377117507	13.5723841961683	12.9904282886285	13.8157427637967	6.2893891891423	6.41700484909432	14.1902749854293	15.1424312863853	3.33723129531053	4.23317550503165	3.31067327685774	0.83936406743439	2.30468525022399	2.291930678751	2.37923254767919	2.24649375875407	2.28358432872535	2.16761327270341	2.3169522036503	2.16761327270341	2.21696918907323	2.6594597059495	2.32257533010234	2.22463321093613	2.28354227333325	2.28915630040851	2.57217272056136	2.61681733146754	2.72839066068259	6.85638349178341	2.3433040964416	4.53155449117629	1.43915734733906	1.54340749606188	0	2.73329390856399	0.879536065544219	5.65413949124002	7.70716894912782	7.7015708970573	7.67925125004385	8.53654283955747	21.0608771680597	6.09917036577926	12.8994840985715	17.8670480669556	17.2774718018233	12.922940353743
G38	15.0992501022108	16.3259597122397	15.8734507808703	15.2909836406908	15.88323555673	6.64787607065843	6.8925564149039	16.4629880653863	17.1707200802812	0.624044916422688	2.42616344854855	3.96045995636277	2.04106460149918	0.442433767622906	0.448890567257768	0.3738998916194	0.487174424111119	0.518546151381922	0.630240799752762	0.429384285824484	0.630240799752762	0.520915249760458	0.0850163449814203	0.423453907471641	0.512546931815029	0.453248947304902	0.447922145682709	0.66371681635544	0.1511546665495	0.717638775591872	7.65798350945685	0.651572891941492	2.56646575883509	3.58050225456052	3.34076332012805	2.73329390856399	0	2.85	5.01818799081033	9.69744254159379	9.69481580834175	9.67003395911271	10.8678232327248	23.7936765465103	8.62152128557559	15.6318812023567	20.1178638175829	20.0082333355795	10.9409607576809
G39	12.3266196399951	13.5024547999863	13.0982058997678	12.5152083802018	13.2318071649557	5.41152061354597	5.53749501423098	13.7015354665473	14.5452475460328	3.38478066611605	3.8115762066464	2.44075770324565	0.853032711854006	2.48184623591652	2.46091524465452	2.55448234070095	2.39802091723738	2.51025660264305	2.41048824217688	2.49169560037196	2.41048824217688	2.38723894854139	2.76668319091905	2.49628109630166	2.39233452036144	2.44470605763413	2.45054878518935	2.48757273507992	2.7695388863888	3.05778065142564	5.98625170963542	2.64719952657766	5.01368842183806	0.75556898752728	0.69647157954435	0.879536065544219	2.85	0	4.87900694927902	7.07369422208177	7.06920587178454	7.04581534461364	9.09793338719036	21.1192475883956	6.56619230434451	12.9763372730749	17.3707438724659	17.2814277567275	13.4789695600633
G40	13.1935866996052	14.7850642955011	13.9401622131882	13.3949531613813	13.3141991016283	2.43594829142574	2.77643830273608	14.4081279733385	14.4361402811174	4.89694984454609	2.90184723629622	2.73443276649838	4.97522359864358	5.12649528307595	5.10146930138759	5.13394501909944	5.04692110244662	5.26307894677631	5.28327611332211	5.12170763917661	5.28327611332211	5.09388158253605	4.97531772642602	5.1197028071559	5.08799173812222	5.07841651274293	5.07986685401301	4.39807445253033	5.110880692453	5.72744981548507	3.81922767061614	5.50635662212319	7.40991187681068	4.90326276065234	4.505660502357	5.65413949124002	5.01818799081033	4.87900694927902	0	7.62845454859633	7.6334196227903	7.60767803173215	13.8271779909713	24.2825411162115	11.1993214976801	16.4096793820263	17.8276568651772	20.3096467652296	15.1197131255854
G41	5.62124085945443	7.15820171454395	6.38622242722566	5.82185124334176	6.18583688224965	5.50122747416429	5.20517522826081	6.91097386683671	7.48124748448412	10.0806738435484	9.27075939493632	6.06649385580337	7.91120234076338	9.42261422023633	9.39713281511973	9.48710437914204	9.32634327343365	9.48521580144596	9.40293778313991	9.42964548883997	9.40293778313991	9.33142964635645	9.61328832369492	9.43297898066141	9.3340605110102	9.37618703700497	9.38164488959692	9.13926240185716	9.66193157772342	10.0698622322701	4.3084334508032	9.66189335120193	12.0707577585709	6.33230108728257	6.43748614464528	7.70716894912782	9.69744254159379	7.07369422208177	7.62845454859633	0	0.0143298848564778	0.0279261615693942	11.0760229830928	17.2822010683969	8.68862298044978	10.0951438024874	10.4946767440689	13.3015097383868	20.5463897023297
G42	5.61888146320956	7.1536582965431	6.38415642756347	5.81944731990934	6.18855770352026	5.50856464165575	5.2129028376232	6.9097917265935	7.48475720130587	10.0787515566959	9.27173677618169	6.06681882064233	7.90700842390471	9.41947855449547	9.39401566020624	9.48402522096689	9.32325084415951	9.48189765487901	9.39949405932043	9.42652621508051	9.39949405932043	9.32825642714114	9.61064405972092	9.42986699817129	9.33090087247743	9.37308976976643	9.37855079944125	9.13717552877255	9.65909133800529	10.0663659908877	4.31749991749855	9.65832613301083	12.0668690649936	6.32751902451506	6.43357464401401	7.7015708970573	9.69481580834175	7.06920587178454	7.6334196227903	0.0143298848564778	0	0.0262700000000002	11.0622997714761	17.2715147355552	8.67551310355762	10.08214953621	10.4948780400775	13.2906487836373	20.5423594588742
G44	5.64515015340602	7.17956179033233	6.41042496691912	5.84571504006995	6.21327456616075	5.48422172655337	5.18889046421294	6.93599282596226	7.50893484053498	10.0535661462239	9.24556212366236	6.04077239051431	7.8833652347332	9.3950293901882	9.36955377243228	9.45953739625126	9.2987720249483	9.45757638269446	9.3752634316962	9.40206578837332	9.3752634316962	9.30383318517696	9.58587307226363	9.4054015736969	9.30646822658843	9.34861426565457	9.35407312721042	9.11207833265825	9.63444482267904	10.0421740583202	4.29488368113736	9.6341868481206	12.0429777592255	6.3043934239941	6.40970034182566	7.67925125004385	9.67003395911271	7.04581534461364	7.60767803173215	0.0279261615693942	0.0262700000000002	0	11.0587147103314	17.2918296425798	8.66875036254361	10.0967802937966	10.5207753047482	13.3106563672007	20.5185823081055
G45	13.0316219540777	12.9956104838865	13.5664913562793	13.1253929115436	14.9809873611655	13.5074346997681	13.4631768704307	14.215692559763	16.236300673691	11.480364409286	12.7646903289661	11.1172041598821	9.37040396643069	10.4397016014923	10.4414879901765	10.499843310024	10.4299930147551	10.3492936567671	10.2395538856144	10.4526025085048	10.2395538856144	10.3819227762732	10.8214447971779	10.4584226538613	10.3913190282851	10.4458561217212	10.4499028214668	10.9635031003781	10.7195335297872	10.468297500955	13.3302145366832	10.2582383431075	11.1675428395373	8.93192590396942	9.34029029294593	8.53654283955747	10.8678232327248	9.09793338719036	13.8271779909713	11.0760229830928	11.0622997714761	11.0587147103314	0	14.87355	2.67669059026253	7.58018617378887	17.3974922812025	11.8718314557106	17.2175744341066
G46	13.3647618654617	11.6187677701381	13.0415066524731	13.2329170644609	15.0730820084978	22.5893790604788	22.3381822104665	13.1533853292679	15.31965488296	24.3966506362349	24.7725075133483	21.8738194234569	21.8059775251329	23.3613162908193	23.3499131973654	23.4352628695297	23.3065795029267	23.3287389513557	23.210750110647	23.3738240410357	23.210750110647	23.2755116522924	23.72031202988	23.3795448265637	23.2834032950533	23.3425402955034	23.3480848104422	23.5761156066579	23.6740137064073	23.6924711900637	21.5475398934658	23.3501007627483	25.0432445725469	20.5303095054726	20.9085393499403	21.0608771680597	23.7936765465103	21.1192475883956	24.2825411162115	17.2822010683969	17.2715147355552	17.2918296425798	14.87355	0	15.8081023606409	8.16245321939428	13.0710322829148	3.99062287334947	32.023972860351
G47	11.4511254105612	11.7526583546915	12.0757511909777	11.5748406897719	13.2254019311702	10.8307857724959	10.7880038349316	12.7420309117699	14.5380203305849	9.24491807299556	10.3213423502953	8.47617420789001	6.93812270419744	8.18138650925379	8.1787754994131	8.24773956258174	8.15640058736456	8.10858249069466	7.99312747675151	8.19448353223069	7.99312747675151	8.11271734886037	8.56500882865213	8.20041833862151	8.12185624332271	8.1793296556197	8.18397936302994	8.62317174005018	8.47938459543125	8.32273704754031	10.6729827325073	8.05601770072534	9.35773206936916	6.32883839265943	6.74405433110529	6.09917036577926	8.62152128557559	6.56619230434451	11.1993214976801	8.68862298044978	8.67551310355762	8.66875036254361	2.67669059026253	15.8081023606409	0	7.85169	16.1688730717666	12.3647577862892	16.3535129684236
G48	8.32360943106415	7.33120428486344	8.48302665579332	8.30572830261741	10.4825771328858	14.9625456559237	14.7521303580059	8.97346921814523	11.3840392693016	16.2359624027312	16.6729112821037	13.8813907786216	13.6496491554106	15.1991127667802	15.1878054896848	15.2730189378327	15.1447446098929	15.1662875952192	15.0482969491202	15.2116337990927	15.0482969491202	15.1134626236214	15.5587696557726	15.2173601510939	15.1213769578203	15.1805336880757	15.1860695856696	15.4220974990726	15.5118155934852	15.5324177840927	14.0968303891655	15.188269720903	16.9210126395083	12.4078972488855	12.7952688759713	12.8994840985715	15.6318812023567	12.9763372730749	16.4096793820263	10.0951438024874	10.08214953621	10.0967802937966	7.58018617378887	8.16245321939428	7.85169	0	11.1962842025111	4.51709839637128	24.2039920368707
G49	5.06528488858228	4.42496992245145	4.30969402191153	4.8865778596171	4.5369424928359	15.4548909095147	15.116619970463	3.67758457517975	3.65092208347426	20.5371663286954	19.7493489972024	16.5588343474111	18.2236285438987	19.81000653248	19.7860340177738	19.8782535261435	19.7174532469287	19.8582995068183	19.7665064296172	19.8182012533857	19.7665064296172	19.7165919803449	20.0329658116338	19.822049089741	19.7202137017757	19.7666581852219	19.772314723092	19.5903840202917	20.0688221714825	20.4242511131106	14.0724781862506	20.0131459341729	22.3730036913822	16.6151749227175	16.7931718524226	17.8670480669556	20.1178638175829	17.3707438724659	17.8276568651772	10.4946767440689	10.4948780400775	10.5207753047482	17.3974922812025	13.0710322829148	16.1688730717666	11.1962842025111	0	10.3855701620518	30.7845022584823
G51	9.67258766661745	8.03330083956154	9.45485035367562	9.56265497936635	11.5484231726847	18.5990722466498	18.3475622220528	9.67378408610095	11.9943449868886	20.6011787614301	20.8792352698656	17.9325203255789	17.9966559156778	19.582150163192	19.5692147693514	19.6567036803961	19.5224828267278	19.5577739972728	19.4406478867449	19.5944024707874	19.4406478867449	19.4941121210508	19.932508329342	19.6000170774313	19.5016794750093	19.5604411844749	19.5660888203877	19.756092341817	19.8941684623344	19.9504149187955	17.5591787202135	19.5943079970281	21.3994592309923	16.6670511493905	17.0351342243288	17.2774718018233	20.0082333355795	17.2814277567275	20.3096467652296	13.3015097383868	13.2906487836373	13.3106563672007	11.8718314557106	3.99062287334947	12.3647577862892	4.51709839637128	10.3855701620518	0	28.7124307109029
G52	25.7203951174938	26.7331512531183	26.4828692465526	25.902201130321	26.7105374116247	17.2771272258585	17.5698025187792	27.1069325394095	28.0234843696515	10.6861327794483	12.2726913504251	14.8767447801762	12.6361851069261	11.1594406395392	11.1862204221533	11.1000946545125	11.2584872493742	11.0840752884487	11.1587274673056	11.153774694748	11.1587274673056	11.2471162738233	11.0213918802885	11.1510587225429	11.2455268052324	11.2086272476562	11.2034722275953	11.5636903231624	10.9503793173337	10.4909762314524	18.4529679184678	10.8944995410528	8.47710703731527	14.2283674291888	14.1091951954213	12.922940353743	10.9409607576809	13.4789695600633	15.1197131255854	20.5463897023297	20.5423594588742	20.5185823081055	17.2175744341066	32.023972860351	16.3535129684236	24.2039920368707	30.7845022584823	28.7124307109029	0
G53	24.0523084500095	25.5012796966054	24.8190268265377	24.252433293878	24.3727806429098	13.5357806970451	13.8773419500746	25.3368930036044	25.5253469215386	9.1334698262161	9.20679327498994	12.4263028154033	11.7396479626818	10.1595772234183	10.1713878368785	10.0854750695015	10.2159744152343	10.1915589236583	10.309606125939	10.1471260543072	10.309606125939	10.2460346901277	9.80395991532855	10.1414293178033	10.2382471659557	10.1792155061232	10.1736327758427	9.99175985462021	9.8469422547961	9.84677899636729	14.9225449737771	10.1756872817712	8.81653407346106	13.1374845651061	12.8048871083231	12.4624679650541	9.72928878414003	12.4782994973351	11.1034881588805	18.4330001052026	18.4349584337584	18.4086920847544	19.9840701268685	33.5202065909818	18.0881357515583	25.3577768769129	28.8524181840084	29.7346481651087	8.42369718677019
G54	11.7692528281833	10.3481934966447	11.0104528110201	11.5682749271661	11.8490421449373	22.6325298243038	22.3005221395823	10.5361152308144	11.0425725790053	27.1449619304154	26.6187450674614	23.3961755005556	24.6727437671816	26.3112792416427	26.2899165358527	26.3834755062277	26.2258481719238	26.338971607747	26.2366398886462	26.3209457702891	26.2366398886462	26.2166630427673	26.5788895838699	26.3254424938328	26.2215869185925	26.2731531360284	26.2789775703698	26.2008725148553	26.5937309124304	26.8683768863324	21.2716324374435	26.4621468229564	28.7109012936202	23.0865074243745	23.329349166687	24.1875542956393	26.6635151981001	23.8299461564501	24.9423016450708	17.3892055999606	17.3865856461842	17.412844368006	21.5967019361128	11.1968815508069	21.1439721238584	14.1612852680539	7.39185804464615	10.8859484271101	36.9015523203794
G55	11.8614766331834	10.4768995330707	11.0981842335202	11.6609751716722	11.8760527861624	22.6956428071147	22.3623793499094	10.6087778447254	11.0357477221336	27.2772533678	26.7251019815924	23.5033359908379	24.8160098349694	26.451937338505	26.4303409033443	26.5238730711541	26.3658432759105	26.4813369480386	26.3797649253278	26.4614915306049	26.3797649253278	26.3573347172368	26.7160604127721	26.4659388974046	26.362156131281	26.4133473532662	26.419163169599	26.3321484746299	26.7326802247385	27.0141516103034	21.3302175543419	26.6071713046907	28.8664574642137	23.2262180957804	23.4641041661099	24.3400837571796	26.8007813939984	23.9714910138876	25.016698690186	17.4826933321716	17.480356016554	17.5066248820947	21.8541105770177	11.5570534730534	21.368382357192	14.439673651979	7.38951360479538	11.2127485106889	37.0782064204238
G56	12.2153397926542	10.8182024210171	11.4532208299674	12.0146846461154	12.2422837239545	23.0569239331377	22.7238963747175	10.9675146740773	11.4037356285605	27.6179182801673	27.075271642087	23.8531760655578	25.1519140056279	26.7890334545202	26.7675391803767	26.8610849317211	26.7032281847967	26.817678446316	26.7157650487423	26.7986371633186	26.7157650487423	26.6944230051316	27.0546722712157	26.8031062767658	26.6992895140901	26.7506461214846	26.7564658240676	26.6732100344147	27.0705273442353	27.3489640094264	21.6923243855978	26.9423182762731	29.1966503664735	23.5636566909722	23.8036661580207	24.6716670473724	27.1393541363849	24.3081424843634	25.3756414155386	17.8365357132488	17.8341173907654	17.8603844234804	22.1100176753435	11.5900977010765	21.6543966657674	14.6722140156454	7.75737774331636	11.3694655317829	37.3972094847998
G57	12.0728728135809	10.411592439824	11.3728250714104	11.8743277036007	12.6332577617533	22.9900538900847	22.6703759306678	11.0290879841263	12.0827305492757	26.9223982504327	26.6098651407875	23.4030863465185	24.3750552000852	26.024507475034	26.0052193849177	26.0984239068193	25.9451149084991	26.0378249167034	25.9297966727566	26.0350479455771	25.9297966727566	25.9303653018965	26.3194070401286	26.039927082204	25.9361101657843	25.9904720771786	25.9963320045771	25.9923614837302	26.3194203963649	26.5355898676061	21.6754024320865	26.138067025794	28.2857755968791	22.8303518441328	23.1123260827507	23.8156359732949	26.4027315829119	23.5527393977705	25.1958403787788	17.5676902282827	17.5628863260257	17.5886973775149	20.290260165609	8.62098276616999	20.1593187921938	12.7205385852094	8.54968476894909	8.91998721306819	36.2641270733614
G58	8.60433797816543	6.81373622586023	7.99814990935403	8.41775724549597	9.6391030928868	19.3371102859243	19.0295407017195	7.81268249288296	9.44381612287109	22.929641056338	22.7097676935564	19.5261432569261	20.3629122704244	22.0116977040141	21.9931431969716	22.0860040006343	21.934506830921	22.0202996151846	21.9107007657925	22.022501487381	21.9107007657925	21.9179416233916	22.31508768892	22.0274953165379	21.923944471096	21.9791020367621	21.9849593974153	22.0073667282685	22.3100483648808	22.507160411709	18.0705899500404	22.113114569696	24.2298890793086	18.8378055450336	19.1336883814909	19.781750450122	22.3977556437942	19.5500938867084	21.4536389720369	13.8496679946669	13.843405846254	13.8685227781476	16.2893701567771	6.89796115645775	16.0716965909919	8.76674995972852	6.50106443015296	5.5233294803859	32.1706933658959
G59	12.9639424161094	11.3502459486348	12.2453556497229	12.7637876150068	13.3950406495091	23.8960033419085	23.572845539614	11.8651918814025	12.7601025684005	27.9541968689533	27.6014892670848	24.3883543570553	25.417543199619	27.0665290184981	27.0468815155019	27.1402161350387	26.9860706914271	27.0822296587301	26.9750529822835	27.0769324330693	26.9750529822835	26.9722358972055	27.3570793184753	27.0817517726347	26.9778487779474	27.0317874252092	27.0376459454683	27.0209837830565	27.359588558051	27.5854863684239	22.5679446447434	27.1862779200133	29.3509732373988	23.864377588787	24.139827344571	24.8695998403875	27.4406871394069	24.5910591838337	26.1293298668029	18.5067254194847	18.5024081970591	18.5283776231191	21.4291262539983	9.54209315220198	21.2824572223463	13.8602647339688	9.15877482481691	10.0376488243114	37.36045644245
G60	10.2124647679093	8.68446675582842	9.47433058226221	10.01119922268	10.5335341528192	21.1367654530074	20.8096887545703	9.05758599961099	9.87847404240296	25.4360254364157	24.9810562957556	21.7596350502854	22.9381363242978	24.5818893620806	24.5611167514869	24.6546782260464	24.4981514263091	24.605381727943	24.5012696604602	24.5918258569556	24.5012696604602	24.4873041880581	24.8579758861508	24.596441074574	24.4924769708119	24.5449323095373	24.5507740230276	24.4952405161817	24.8683724314431	25.1262262756366	19.7942307857059	24.7220447041904	26.9451539869322	21.3620024905716	21.6171856242965	22.4312749963061	24.9423043506523	22.1002324743558	23.4050841608781	15.8051096862435	15.8016023932141	15.8277598093327	19.6958231334643	9.78887962762894	19.264138899037	12.2645379056567	6.28028050421229	9.09769255643369	35.0898327465063
G61	11.341822517254	10.3750714692348	10.5720947397424	11.1548017873438	10.7541727475575	21.6634431917922	21.3226404965607	9.96728590906215	9.65003705438424	26.8514601428133	26.0537319233197	22.8703512104368	24.520763176521	26.1156358316161	26.091907387076	26.1843645097474	26.023713301509	26.1617447139691	26.0686161052467	26.1239924103581	26.0686161052467	26.0219909138092	26.3429651737191	26.1279115005668	26.0257533729291	26.0727783475388	26.0784581422048	25.9043620853494	26.377032050244	26.7240377412465	20.2734885611453	26.3129972373595	28.6603862369601	22.9123956185443	23.098655648195	24.1424724594456	26.4279110981663	23.6677413627194	24.0631962190996	16.8087684260355	16.8091390983265	16.8349833028717	22.8337332892878	14.3319270468813	21.9689538433392	15.7906573691157	6.31612934694889	13.289048659547	37.0431571911587
G62	23.8501488925914	22.6111851135631	23.0754122058042	23.6541582133125	23.4675946673147	34.3904534545408	34.0501602460526	22.519483576104	22.3847914504098	39.3748444754107	38.6959604480646	35.4901313107559	36.9569586975652	38.5822227794628	38.5598433354034	38.6531666214194	38.4939303648384	38.6173867290729	38.5184426567562	38.5913764799871	38.5184426567562	38.4877834118082	38.8334997282126	38.5956472656093	38.4922449069947	38.5420701647135	38.547848644205	38.4271463602878	38.8565919432666	39.1606433787733	33.0017526038054	38.7517152022072	41.0388845793038	35.3576740783833	35.5776950793299	36.507986686878	38.9184583537527	36.107954758374	36.7816901050343	29.4260178321767	29.4252726963224	29.4514053269792	33.8118658065434	21.1763478383431	33.5106702802892	26.2619954594524	18.966427733761	22.4065354934603	49.2843543722831
G63	18.1966828020934	18.8921733879959	18.9139188305861	18.3562376263656	19.5851508551198	12.658112077972	12.8280081208619	19.5728587767883	20.9364050690681	6.81861758569873	8.91049056914376	9.67305735817274	6.79978892734914	6.32685746539307	6.35068350124614	6.32683958221923	6.40162074824188	6.18886298119452	6.1617589282282	6.33270065147564	6.1617589282282	6.35315703228717	6.52792414775853	6.33520703952128	6.35944836658023	6.37293400067033	6.37193356482159	7.06862814766769	6.38614416338128	5.78651657639551	13.3479558360072	5.94977430244207	4.80657290822682	7.92106102110064	8.05050085786593	6.50923216565517	6.50214815896354	7.36660904223327	11.442859126984	13.8006254133644	13.7922504377495	13.7735484075274	8.40058770527396	23.2115870883596	7.69035143594881	15.4860810640039	23.190787703364	19.9703715170349	8.82130375851552
G64	18.0165343138934	18.4748001293546	18.6869909338475	18.1575426127574	19.6151860415674	14.0288488547992	14.1492809934357	19.3544174357432	20.9587302402269	8.87637132288301	10.8788870104115	11.0472166391539	8.24708438071298	8.19576141695816	8.21530667233427	8.21326309647731	8.25261255592682	8.05902959069514	8.00480843381651	8.20419409271257	8.00480843381651	8.19982136044438	8.46562798996914	8.20789314431541	8.20760588801022	8.23434744124875	8.23473035160229	8.93714801431083	8.32361723479178	7.77243380410538	14.5163374011388	7.84109192049806	7.16485443450179	9.01212824685157	9.24189583533595	7.73990362514288	8.45798478029093	8.6173291479224	13.1577200131216	14.2297264034028	14.219422760369	14.2042907865757	6.70941842493819	21.5605127452572	6.77707625866051	14.1800008914668	22.8685701505844	18.5599742773663	10.7896940940742
G65	20.2067756549629	21.2811160896251	20.9735740177968	20.3914548733924	21.1513446935603	11.8829205124203	12.1579016953955	21.5895563337485	22.460549108695	5.19177275407928	6.98064425112754	9.34866353852249	7.07454687881139	5.59491787995141	5.6219296688059	5.53686430539308	5.69437679711494	5.5171923085932	5.5908189728876	5.5895616135078	5.5908189728876	5.68172361197727	5.47207809369429	5.58698844419782	5.68034329571726	5.64461331030744	5.63953597102634	6.03051882676773	5.39453064107795	4.92320729351304	12.9929618243878	5.32632896468102	2.91055669934465	8.67317931383872	8.54386022430728	7.40155348020941	5.39346563466506	7.92097782172839	9.88162896338453	14.9813056403639	14.9774227648017	14.9535271006041	12.9983778347915	27.3901908712316	11.5840172304085	19.3532664616312	25.2653193504951	23.8640027062184	5.56817546149545
G66	14.0737062517661	14.9572455509863	14.8174964476797	14.2451910427695	15.312489518638	8.50683913007058	8.63159306221627	15.4623118156148	16.659100123383	4.26417545101043	5.86138986413632	5.52580818227524	2.77923797982469	3.2749295229058	3.282624287548	3.32483337860651	3.28722834907784	3.16540838771239	3.0667818319861	3.28708165742806	3.0667818319861	3.2347666184286	3.64150643944906	3.29253121294241	3.24413262641958	3.29214963458528	3.29518054475016	3.91046337625095	3.52388776234302	3.20925484492896	9.03923388684019	3.03692327677207	4.12311606439838	3.53852697559309	3.73301144499987	2.21752853731355	3.6749776293813	3.09565496728124	7.75287625729961	9.39684133211794	9.3891022897506	9.36943804281239	7.26785139155996	20.9282447419582	5.25319538987462	12.8233283178783	19.125305487351	17.3178571873832	11.8307919583179
G67	14.0726679607031	14.9564891498139	14.8164960004787	14.2441714067544	15.3111570233605	8.50424564876274	8.62902989961792	15.4612826259822	16.6577508183458	4.26195164592467	5.85882795386586	5.52318397369669	2.77653435247973	3.27255478261251	3.28023884947423	3.32248093517721	3.28481533205461	3.16306855003176	3.0644139473968	3.28470884935027	3.0644139473968	3.23235861693903	3.63917585251785	3.29015933939376	3.24172508300751	3.2897553598558	3.29278818913394	3.90796141078696	3.52158879799089	3.20720871109131	9.03678055793102	3.03468062375599	4.12217364220626	3.53613407893423	3.73050195546123	2.21492965870251	3.67267690207198	3.09307076010443	7.75017152405029	9.39517025264577	9.38743394280887	9.36776574509099	7.26973305987228	20.9290119792431	5.25445226117813	12.8239412213913	19.1243240462428	17.3183900251784	11.8312087274378
G68	14.0717418982761	14.9555189924857	14.8155632339679	14.243242007496	15.3102922447385	8.50401222540279	8.62875935509851	15.4603549305959	16.6568900688454	4.26258722957079	5.8592155173965	5.52299409626699	2.77656599013962	3.27310073809225	3.28077751097206	3.3230416230851	3.28533446342089	3.16363732303499	3.06496451889741	3.28525610522224	3.06496451889741	3.23288138665804	3.63975039570696	3.29070722254351	3.24224818187936	3.29028788044451	3.29332205206232	3.90840860807823	3.52218253193001	3.20792752664396	9.03640291884443	3.03530623557163	4.12315873846739	3.53570864830518	3.7301749187136	2.21470342359875	3.67326958179399	3.09282549144516	7.75023090699239	9.3943993657764	9.38666217918276	9.36699524963048	7.26895219896925	20.9280087496016	5.25351362211044	12.8229259836045	19.1233880137699	17.3173699865338	11.8322152326477
G69	19.6827683955408	20.8410845232824	20.4548195600083	19.8718209226055	20.5166749810806	10.8982787705674	11.1871426868258	21.0555339632506	21.8068610787889	4.31997349326359	5.91800451835751	8.51660905155332	6.50462904768596	4.91496879917869	4.9396366911444	4.84836661695833	5.00938086559816	4.86285778246701	4.95438187608707	4.90726628762899	4.95438187608707	5.00763841779735	4.72029491007596	4.90364582266093	5.00439001334828	4.95978451461351	4.9542179060877	5.22655224526647	4.6691148347464	4.29941776237202	12.0653229054385	4.71024816888665	2.47060232870448	8.11177547535063	7.92902018694618	6.95680031313965	4.63672799139792	7.3571308651004	8.80069405288583	14.3310386236483	14.3282052381343	14.3035550426109	13.3517638121898	27.4624975676467	11.7142900717414	19.3587748072909	24.72081864765	23.8472197779301	6.38764501303102
G70	20.8856854112667	21.9563319327819	21.6523180218747	21.0702479672642	21.8299820068501	12.5067798282572	12.7860552502052	22.2686366587203	23.138584292279	5.83475506515912	7.57202842575224	10.0057009316739	7.75326468848446	6.26603912584338	6.29289120613093	6.20711686752682	6.36522072871955	6.19027009252423	6.26527695317613	6.26046735907152	6.26527695317613	6.35349034258336	6.13532980929053	6.25779673591273	6.35195034199733	6.31538822861271	6.31025840831419	6.68771604184867	6.06073754890516	5.59744089609707	13.6330048418681	6.00169919942678	3.58855413314332	9.35244634426737	9.22163329518692	8.08007982633835	6.05590262482753	8.60007352883643	10.467969230868	15.6589228889601	15.6550854283967	15.6311539908383	13.5141286622409	27.9797449737502	12.171718729859	19.9630721534863	25.9445082643495	24.4766541422393	4.89380790575192
G71	17.4806663688316	18.1350978048672	18.1901280054979	17.6369424471364	18.9138289360193	12.3745147306753	12.5250764625411	18.851517095356	20.26520408613	6.86319023533517	8.90633053743235	9.37896928305558	6.51676986539344	6.25220636845906	6.27373364670513	6.26235317481984	6.31723447052277	6.11396716857394	6.0711132710237	6.25958429690024	6.0711132710237	6.26597055790243	6.49514367492275	6.26279706667875	6.27315430921319	6.29429662673281	6.29408236238612	6.99842158550055	6.35238715146022	5.77912493484092	12.9882198525587	5.88549768706097	5.09091856859841	7.50549145828573	7.67335509089082	6.13243285334622	6.48025304194466	7.00666337050904	11.3093141497794	13.211967152033	13.2030639542494	13.1852352704872	7.55204585698471	22.3545259523547	6.84855417223227	14.6324929682573	22.4543541209918	19.1144737129642	9.67563232757426
G72	16.8191101992414	17.7157046754292	17.5662656817044	16.992338909168	18.0105675849243	10.271917041956	10.4638109654669	18.2084140339109	19.3525393786016	4.29434661214311	6.38055232763003	7.32199977276871	4.48344539399389	3.81363185207029	3.83833907042161	3.80944214795829	3.89243988822898	3.67658761954955	3.65757081367197	3.81877460518751	3.65757081367197	3.84569386626458	4.00085931258699	3.82096471988751	3.85149169356823	3.86122102923738	3.85986896441123	4.55025366482189	3.85956237846144	3.25703016734955	11.0579398770397	3.43436535858156	2.53288235949185	5.8097233861196	5.85912438204081	4.37138130224589	3.97340717899991	5.16265515119188	8.93935766843597	12.0034149970009	11.9967266999722	11.9756534356429	8.95230534875933	23.291328654897	7.48322674680014	15.283305044107	21.8753170938555	19.7991240564128	9.10401906161367
G73	18.0536554725657	19.1595387133459	18.8223502793381	18.2397500363821	18.9749526555536	9.83198492611741	10.093023712892	19.4339194165768	20.282414571653	3.12150162391436	5.08472623633761	7.20561457754993	4.89936321107142	3.42162070003383	3.44894939401842	3.36560600445685	3.52157179217193	3.34019430304586	3.41188527000836	3.41674143922247	3.41188527000836	3.50700363971867	3.32109293933925	3.41438770436223	3.5059442847969	3.4720178564345	3.46706335578109	3.89689118992307	3.23456906002776	2.74474915083328	10.8913703720928	3.14664806073066	0.734888440649329	6.502020143317	6.36535017061905	5.26183215962843	3.24555233562071	5.74821346709158	7.96529195837165	12.8024569374046	12.7986437409165	12.7746930543869	11.641441744376	25.6637748646648	9.93036849782021	17.5576196508809	23.1076549916602	22.0462114507346	7.74803465287165
G74	12.6238399199332	11.7977083432504	11.8662391797106	12.4445453889204	11.8216908833931	22.6371976015849	22.2952862545965	11.2358343864708	10.6281987646167	28.0423474850109	27.1550762664092	24.0014342659517	25.76651220623	27.3410034093575	27.3166188970908	27.4083583690033	27.2473875853411	27.392754259185	27.3028908455662	27.3489111313796	27.3028908455662	27.2480403942449	27.5545628611486	27.3526313034505	27.2514195822621	27.2968151589888	27.3024263028545	27.098085795755	27.594660124096	27.9632137461773	21.2459031510571	27.5522332184907	29.9218779917371	24.1588497809416	24.3264494705167	25.4224458993327	27.6392756659315	24.9142080034135	25.057466749536	17.966514872398	17.9679016825477	17.9933466765913	24.4169208821526	15.9509761783033	23.4776217242058	17.4442252618911	7.55855748715322	14.9811131188607	38.3420281571554
G75	18.1235774215492	16.969565627919	17.3485838921132	17.930187631033	17.6640930087301	28.5805331835634	28.239881332612	16.7748120905419	16.5680254720648	33.6613719409457	32.9297095115212	29.7328124888993	31.2782280930322	32.8923107058624	32.8693457038017	32.962380382896	32.802419714059	32.9321007572989	32.8355088796298	32.9011366772902	32.8355088796298	32.7981275777019	33.1336748290554	32.9052630205797	32.8022990473175	32.8509878002122	32.8567294642977	32.7133249468606	33.1614288386245	33.4838104962683	27.190926985465	33.073636453745	35.3881366418218	29.6735412400861	29.879945986211	30.8576819637751	33.2186904933687	30.4266971275921	30.9772012049005	23.6663213281593	23.6660327524511	23.6920664664948	28.6934297566786	17.3662578865929	28.1742043056021	21.2574852910867	13.1824149106068	17.7991250894186	43.6992529922296
G77	19.2842841075965	20.4329012406609	20.0557905858258	19.4727979955142	20.1353230347889	10.6078558222197	10.8914059149129	20.6586504588175	21.4291729114215	3.97852978781107	5.6584368181769	8.17292996329957	6.10470688059632	4.52901127983802	4.55419646178116	4.46379737757394	4.62467145051635	4.47214072257347	4.56094183564097	4.52172139916868	4.56094183564097	4.62089411168445	4.34843296575778	4.51828540932288	4.61797856986149	4.57488577206032	4.56939363821941	4.86905454503233	4.29130817822128	3.90170258776858	11.75427809959	4.31280824086812	2.04616698991065	7.71290170120818	7.53791461247738	6.54322282295965	4.26568365371988	6.95766448843382	8.55385133390217	13.9506414283538	13.9476176425976	13.9230930691783	12.9537294465532	27.0391278716789	11.2960993897407	18.9337241310683	24.325941815272	23.4215583541937	6.70836914924186
G78	23.8501488925914	22.6111851135631	23.0754122058042	23.6541582133125	23.4675946673147	34.3904534545408	34.0501602460526	22.519483576104	22.3847914504098	39.3748444754107	38.6959604480646	35.4901313107559	36.9569586975652	38.5822227794628	38.5598433354034	38.6531666214194	38.4939303648384	38.6173867290729	38.5184426567562	38.5913764799871	38.5184426567562	38.4877834118082	38.8334997282126	38.5956472656093	38.4922449069947	38.5420701647135	38.547848644205	38.4271463602878	38.8565919432666	39.1606433787733	33.0017526038054	38.7517152022072	41.0388845793038	35.3576740783833	35.5776950793299	36.507986686878	38.9184583537527	36.107954758374	36.7816901050343	29.4260178321767	29.4252726963224	29.4514053269792	33.8118658065434	21.1763478383431	33.5106702802892	26.2619954594524	18.966427733761	22.4065354934603	49.2843543722831
G79	23.8514180187026	22.6130197714	23.0766710484006	23.6554464469587	23.4679776946014	34.3907246436304	34.0504216733886	22.5205835155972	22.3848265269354	39.3763164388327	38.6969292996513	35.4911876763617	36.9586814760623	38.583872989626	38.5614891554482	38.6548107219441	38.4955684503962	38.6190706771783	38.5201430206682	38.5930243275446	38.5201430206682	38.489435089494	38.8350769103626	38.5972940718834	38.4938944810541	38.5437116109734	38.549489844416	38.4286118476701	38.858204441541	39.1623896306848	33.0019979990438	38.7534509315401	41.0408137643703	35.3593506087243	35.5792733026391	36.5098967260261	38.9200363179761	36.1096555396556	36.7820900136043	29.4270228784716	29.4262825160925	29.4524142507532	33.8159418709036	21.1828554040084	33.5140242265946	26.2662750069135	18.9670768284781	22.4116566626791	49.286704882543
G80	12.8847720781178	11.4957125039673	12.1213162480122	12.6842830445083	12.8821100799536	23.7142421770539	23.3806487866006	11.6302830731855	12.0214507495254	28.2957425747731	27.7481652532479	24.5263219006595	25.8307259221575	27.4676719542548	27.4461603828532	27.5397040174627	27.38181684564	27.4964339963284	27.3945674106203	27.4772673650407	27.3945674106203	27.3730626096001	27.7330196802576	27.4817328095073	27.3779215668809	27.42924998427	27.4350690238507	27.350911975999	27.7490316364156	28.0279030209284	22.3475887710161	27.6212227967844	29.8757384424063	24.242227810279	24.481780343874	25.3507698649888	27.8177102650453	24.986846593358	26.0378037233259	18.5059772332488	18.5036475055521	18.5299164930176	22.7495152993478	11.9608772342722	22.3164944504664	15.2922380145498	8.38170876866674	11.9097479451075	38.0745860121085
G81	19.3056533170986	17.7190327225303	18.5746199565429	19.104747907146	19.5944480942383	30.2366838935506	29.9108312564011	18.1629704975838	18.834757248664	34.3068958342197	33.97520619191	30.7626444922165	31.7585660421956	33.4080508064658	33.3888460332639	33.482017173688	33.3288950007995	33.4207241094504	33.3124316267906	33.418622729568	33.3124316267906	33.3139478053397	33.7036957700322	33.4235154110635	33.3197225067557	33.3741753317876	33.3800353273405	33.376591600851	33.7033395710943	33.9162934618289	28.897960135622	33.5195712867871	35.6544624475268	30.2148794089932	30.4963321821248	31.1944783669546	33.7869853415648	30.9370146680495	32.4885949219107	24.8716331349592	24.8675367002363	24.8935661614502	27.2430702527083	13.6073133520361	27.349981331043	19.6845545700404	15.1843365776217	15.4459942680424	43.5672138769511
G82	4.37191148126309	5.99678990978507	5.12440870052341	4.57330779585193	4.86210889612728	6.59241872748538	6.27654129667765	5.62308209935619	6.16509007364045	11.4070596465522	10.5737031631685	7.37977836757311	9.22231108001134	10.744542832871	10.7191963240254	10.8094315974123	10.6485853574229	10.8057114527457	10.7223381074092	10.7516922175628	10.7223381074092	10.6530856833548	10.9380651423773	10.755077723271	10.6558176376663	10.6983927800815	10.703872712925	10.4655490486644	10.9857407489203	11.388718382193	5.30472430951883	10.9800922241118	13.3851731786369	7.63511556559559	7.75251582149305	8.99293459257878	11.0222934496915	8.38083832269261	8.82266399677558	1.3263871229773	1.32837402022172	1.35350376227774	11.6862426978905	16.5750443516903	9.44881982093002	9.78408894179218	9.17927242773086	12.6274859623125	21.8584680387259
G83	18.1966828020934	18.8921733879959	18.9139188305861	18.3562376263656	19.5851508551198	12.658112077972	12.8280081208619	19.5728587767883	20.9364050690681	6.81861758569873	8.91049056914376	9.67305735817274	6.79978892734914	6.32685746539307	6.35068350124614	6.32683958221923	6.40162074824188	6.18886298119452	6.1617589282282	6.33270065147564	6.1617589282282	6.35315703228717	6.52792414775853	6.33520703952128	6.35944836658023	6.37293400067033	6.37193356482159	7.06862814766769	6.38614416338128	5.78651657639551	13.3479558360072	5.94977430244207	4.80657290822682	7.92106102110064	8.05050085786593	6.50923216565517	6.50214815896354	7.36660904223327	11.442859126984	13.8006254133644	13.7922504377495	13.7735484075274	8.40058770527396	23.2115870883596	7.69035143594881	15.4860810640039	23.190787703364	19.9703715170349	8.82130375851552
G84	1.9734766276802	3.18042000718459	2.7180199649745	2.14324832802921	3.64916054974291	9.49122673201415	9.1851088207435	3.36053089497776	4.94143501587343	13.6722429681454	13.1193216815047	9.89705371080202	11.2684856860405	12.8834501003186	12.8606735606266	12.9538202526952	12.7941029655979	12.9222173019958	12.8254224760668	12.8923826634645	12.8254224760668	12.7891757348509	13.1300568977781	12.8965574334239	12.793437549275	12.8425184398116	12.8482742831285	12.7249724907365	13.1548373318901	13.4740982551301	8.23847073187737	13.0637815830639	15.3912620412395	9.66343560541488	9.87444563317354	10.8683018814532	13.2150390960872	10.4167056409938	11.63398899776	4.00938683591394	4.00373474865656	4.02919548228924	11.337546947819	13.7500496966556	9.59892121065696	7.58957620825432	7.02769096521041	9.85493852484124	23.7704275308628
G86	21.807385136993	22.9876653413872	22.5806053224161	21.9977341595585	22.5934259214713	12.692621706393	12.9983645230327	23.1757152015078	23.871809957391	6.33724026704252	7.67092449616428	10.5009799507238	8.64080543862707	7.02757835815135	7.05106884182938	6.95843876152123	7.11897133344777	6.98520502776727	7.08164887773075	7.01906462333986	7.08164887773075	7.12144790429553	6.80389074468104	7.01508172708951	7.11753006536742	7.07000193035243	7.06430699429796	7.27218470008602	6.76601114198628	6.43646138055649	13.9253875385192	6.84559309486951	4.62936511229943	10.2437058950511	10.0440957965959	9.1146096235699	6.7191575527535	9.49120809321576	10.4595662013271	16.4095141615011	16.4072285194716	16.3822440857964	15.2655270514481	29.5497451455041	13.7648229599805	21.4689477932258	26.8348304413372	25.966659320002	4.72854197876524
G87	20.842999678022	22.0182380433536	21.6159381876065	21.0330138452478	21.6433704985144	11.8380978731038	12.1380208788725	22.2125782638442	22.9257038068375	5.39778980467237	6.81999175269772	9.57755207731834	7.67273223439506	6.06405209179184	6.08782561808442	5.99545635843219	6.15619366056819	6.01951134960513	6.11497300646413	6.05571942424556	6.11497300646413	6.15769740457787	5.84725624531865	6.05181755877232	6.15393042512385	6.10705037757713	6.10138202005291	6.32634667469504	5.80602443575392	5.46778042071415	13.0481596667126	5.8773102452759	3.66611316096285	9.27673485346137	9.08106631613408	8.14405899128837	5.76273458321169	8.52367936260767	9.65107143730814	15.4581863860553	15.4557303083466	15.4308455788095	14.4298844559458	28.6306014902612	12.8625320104614	20.5367934076161	25.8735594343516	25.0294919410663	5.47004986065255
G88	19.8750395147889	21.032139297847	20.6470525611967	20.0640532392022	20.7090679630992	11.0764923460327	11.3665262219712	21.2479078650149	21.9990621916226	4.50898975545742	6.09011983477008	8.70531171488534	6.69669655392568	5.10753913339291	5.1322039630572	5.04092659451454	5.20194104054525	5.05538576079215	5.14682608172649	5.09983442988691	5.14682608172649	5.20021052100393	4.91237239495959	5.09621271193619	5.19696164347785	5.15234705593868	5.14677973870652	5.41735041008241	4.86150185520673	4.49159452270126	12.2479173882918	4.90246290984644	2.65333885918101	8.30395903051189	8.12156492327187	7.14638965252385	4.82875964858772	7.54925484030239	8.96846385901287	14.5234076063994	14.5205827412601	14.4959270574503	13.4901284742592	27.6290181463424	11.8732257393288	19.5292939142786	24.9132904188732	24.019762518605	6.20551189430977
G89	18.7712997882984	19.8911882059924	19.5410536900694	18.9582517299938	19.666789621783	10.3468722904041	10.6191552178718	20.1496737912035	20.9691448922609	3.64816474589251	5.48266925454864	7.80681050181782	5.6012820933455	4.07565986311333	4.10212856521501	4.01499298338179	4.17412686994777	4.00526663234459	4.08517252061807	4.06962048524097	4.08517252061807	4.16453102373521	3.93596707482595	4.06674428194508	4.16260038366079	4.1242023170418	4.11896837408749	4.48857180753221	3.86320179728216	3.41803611052502	11.4492306569556	3.82646036610508	1.46228990416162	7.20829718210709	7.05610474491224	5.99263033557494	3.8563028340181	6.45306653829449	8.38355479472598	13.4878983220876	13.4844000987338	13.4602100987991	12.2984330952074	26.3932471296749	10.6425251412272	18.2938414899576	23.8215024878548	22.7854393206076	7.08722600219388
G90	18.3746595948693	19.4960734027394	19.1444427976298	18.5616353718739	19.2717496612441	9.9991079982847	10.267586272707	19.7530030559766	20.5748112929237	3.29020747624234	5.17464004013428	7.4307478938261	5.20488733285371	3.68513088801755	3.71177838521388	3.62529721662776	3.78394469796851	3.61277533889405	3.69146896736259	3.67930302294347	3.69146896736259	3.77342629411004	3.55373306476584	3.67652271028495	3.77165147276376	3.73405492125129	3.72887009851523	4.11298208594701	3.47768510732603	3.02396469845152	11.0872985424458	3.43177348525817	1.07002862812216	6.81175641592688	6.6607791735893	5.59775716946716	3.47496614103792	6.05656424727419	8.07072080110079	13.0935996047581	13.0900562884856	13.0658996670984	12.0184152767243	26.0480078875219	10.3156190138489	17.9401887352547	23.4248353019572	22.4274663593675	7.47491382688262
G92	18.7189231991699	19.8566751527057	19.4897501718421	18.9068047578162	19.5902373236533	10.186540989918	10.462448772665	20.0950367022755	20.8884110555887	3.50479672460758	5.29516092668202	7.68211425331855	5.54080959504295	3.98640109194496	4.01226036265096	3.9233458853917	4.08359929082482	3.92290570322815	4.00769246931199	3.97971901447577	4.00769246931199	4.0769391458593	3.82686111961396	3.9765555465327	4.07450279458243	4.0336696042388	4.028297830588	4.36655499413668	3.76120734645189	3.34386462702066	11.3035750785501	3.75446737389207	1.45611263138536	7.14931034525848	6.98427278919717	5.96255730244834	3.74564771228809	6.39375009556747	8.19699915557028	13.4078138940105	13.4045535127709	13.380191890618	12.4250721761582	26.4603025966341	10.7295318161763	18.3505382023852	23.7644259594319	22.8362738337606	7.19748380313704
G94	23.2438180436348	23.9925974010178	23.9721808816804	23.4083061997088	24.546973056545	16.5688454931297	16.8005917627816	24.6265923854955	25.8948061391095	9.95872673081278	11.98881424991	13.738180792798	11.0069615874293	9.95807437132426	9.98624039548944	9.92467479922184	10.0547569556546	9.83955261237039	9.86655954962646	9.95811580234158	9.86655954962646	10.0216595870966	9.99093998405285	9.95797257703018	10.0242458493178	10.0110662745047	10.0076286077694	10.591819191565	9.87247946674626	9.27641333335493	17.4980511535315	9.6001737916355	7.44097481550133	12.4126906067381	12.4362326906747	10.9777482975283	9.93098587801755	11.7423015592934	14.8502380927581	18.6035421444628	18.5965048555626	18.5758744319562	13.0982579922219	27.9656769678334	12.7528850176125	20.4557205844665	28.2638745389995	24.8941060726664	4.85819338248335
G95	25.3462724012781	26.3515560256591	26.1079961175957	25.5276099673109	26.3476600377539	16.9694724109447	17.2595318284423	26.7332831855953	27.6625589141994	10.3567817330671	11.9733729762984	14.5426680544435	12.2763560255995	10.8113265667268	10.8382672264737	10.7528076574201	10.9106603107685	10.7339257330109	10.8069735063038	10.8058711945402	10.8069735063038	10.8983621716207	10.6798815189797	10.803249631978	10.8969358724181	10.8608598674973	10.8557550270063	11.2269711956517	10.6065428451434	10.1395849370974	18.1348006016552	10.541643062407	8.12188531186282	13.8654871255067	13.7512489397979	12.553017050784	10.5999914567725	13.1173227216399	14.831056410175	20.1874589586256	20.1833114196445	20.1596305827952	16.8217141732058	31.6258482078621	15.9547855370266	23.8051913624649	30.4108602242027	28.3135577211249	0.398899713954522
G96	18.4885071157085	19.2073810867095	19.2099138194112	18.6498548269171	19.8519101111219	12.7360011814935	12.9148840967066	19.8672932211226	21.2026907753083	6.75962074189115	8.86554376561105	9.76165889214558	6.89340028498745	6.32619127541881	6.35093745778566	6.32144489346961	6.40501876925962	6.18919720170597	6.16959613314235	6.33128384790676	6.16959613314235	6.35815702758001	6.50655108648522	6.33344592110211	6.36399414833523	6.37383466325296	6.37247472110835	7.06172182306872	6.36608112482564	5.7582572849574	13.4614305867395	5.94680340885799	4.64951241018723	8.07237421175487	8.18315890726833	6.64809480995307	6.47586207975834	7.49367202885555	11.4519380980516	14.0269367251872	14.0188388551065	13.9997056208481	8.79929518032013	23.6065650839974	8.06366652073143	15.8695205953187	23.4930975397436	20.3569470823315	8.42396371499812
G97	20.4843790717436	21.1530082919723	21.19813873107	20.6425339114182	21.8825419259525	14.6828807873921	14.8752656675439	21.858310864131	23.233817113918	8.4526861734415	10.5692898263398	11.7312706651943	8.87933743697969	8.16241301644245	8.18873421696107	8.1479427530346	8.24854233772756	8.0291830025781	8.02475417593891	8.16590249131895	8.02475417593891	8.20545099328544	8.29582571210232	8.16732941992234	8.2103104904534	8.21267029227942	8.21059394745892	8.87618528867492	8.16026238053384	7.54362053327241	15.4571973439201	7.78331438877353	6.10364608903965	10.1107046009212	10.2066567268077	8.67975183386536	8.25436038843859	9.51351488264059	13.2710630278395	16.0831107379042	16.0749410163798	16.055917348218	10.1252446746461	24.9983557760035	9.78130697063583	17.4630322882588	25.4680453721009	21.902474228926	7.33497317506267
G98	20.678363326178	21.3477089906375	21.3923438623687	20.8366154339409	22.0746389322989	14.8409625878386	15.0354762006418	22.0524492651353	23.4258827677781	8.58213375279278	10.6974853774831	11.893741181631	9.04552016438884	8.30870678013402	8.33518885851575	8.29308379005356	8.3956271540561	8.17608417125368	8.17350733302082	8.31199872200814	8.17350733302082	8.35304309842018	8.43639248182693	8.3133353508628	8.35777779624375	8.35922416262089	8.35706325010556	9.01908504320838	8.30157208627984	7.68477508191782	15.623470278252	7.93009352879429	6.21438739656171	10.2868282986752	10.3793208195635	8.8545632575585	8.39372890323628	9.68558812365176	13.4115858933769	16.2703578275533	16.2622269471184	16.243143589251	10.2992304576519	25.1714855830804	9.97211715674585	17.6475490307574	25.6625374817286	22.0841608805357	7.20182000645844
G101	16.0854502992269	14.8000823855275	15.3128714188718	15.8874775842139	15.8531604976074	26.7701788651776	26.432451519214	14.7784444954467	14.860643220433	31.583310070208	30.9563368174741	27.7413382892174	29.1494254729283	30.7785949342932	30.7564807915421	30.8498965927116	30.6910434073604	30.8118023489198	30.7119599052372	30.7878887008138	30.7119599052372	30.6840790197718	31.0344612944995	30.7922213669638	30.6886653893665	30.7389734397035	30.7447661281851	30.6362998888394	31.0552494408371	31.351717365331	25.3892627618232	30.9433498652441	33.2225577976531	27.5528897632698	27.7791059103132	28.6924174853444	31.1193554912018	28.3017007490326	29.1329679570912	21.6884670182311	21.6870793467101	21.7133060225568	26.1903462481369	14.7581329376991	25.7626382001553	18.7109758804826	11.3175328562103	15.1776731353162	41.4643831630099
G102	23.8382616323003	22.5999847942449	23.0635128859417	23.6422934288025	23.4547208086944	34.37746270987	34.0371593837515	22.507399579074	22.3715596215396	39.363198191839	38.6837265987754	35.4779971532286	36.9456186418972	38.5707931950511	38.5484083600478	38.6417295343821	38.4824858986464	38.605998666658	38.5070748573246	38.5799439938318	38.5070748573246	38.4763556309963	38.8219808179939	38.5842135008037	38.4808145420702	38.5306298211553	38.536407998677	38.4154922956872	38.8451161349265	39.1493324169762	32.988735153837	38.7403911828469	41.0278032063636	35.3462769050716	35.566177466977	36.4968811052177	38.9069403954039	36.0965874984258	36.7688339908951	29.4138251393796	29.4130854371247	29.4392170474097	33.8038609810181	21.1728862097377	33.5015481253389	26.2543224329804	18.9538388138788	22.4003188879623	49.2738202299152
G103	23.8382616323003	22.5999847942449	23.0635128859417	23.6422934288025	23.4547208086944	34.37746270987	34.0371593837515	22.507399579074	22.3715596215396	39.363198191839	38.6837265987754	35.4779971532286	36.9456186418972	38.5707931950511	38.5484083600478	38.6417295343821	38.4824858986464	38.605998666658	38.5070748573246	38.5799439938318	38.5070748573246	38.4763556309963	38.8219808179939	38.5842135008037	38.4808145420702	38.5306298211553	38.536407998677	38.4154922956872	38.8451161349265	39.1493324169762	32.988735153837	38.7403911828469	41.0278032063636	35.3462769050716	35.566177466977	36.4968811052177	38.9069403954039	36.0965874984258	36.7688339908951	29.4138251393796	29.4130854371247	29.4392170474097	33.8038609810181	21.1728862097377	33.5015481253389	26.2543224329804	18.9538388138788	22.4003188879623	49.2738202299152
G104	23.8382616323003	22.5999847942449	23.0635128859417	23.6422934288025	23.4547208086944	34.37746270987	34.0371593837515	22.507399579074	22.3715596215396	39.363198191839	38.6837265987754	35.4779971532286	36.9456186418972	38.5707931950511	38.5484083600478	38.6417295343821	38.4824858986464	38.605998666658	38.5070748573246	38.5799439938318	38.5070748573246	38.4763556309963	38.8219808179939	38.5842135008037	38.4808145420702	38.5306298211553	38.536407998677	38.4154922956872	38.8451161349265	39.1493324169762	32.988735153837	38.7403911828469	41.0278032063636	35.3462769050716	35.566177466977	36.4968811052177	38.9069403954039	36.0965874984258	36.7688339908951	29.4138251393796	29.4130854371247	29.4392170474097	33.8038609810181	21.1728862097377	33.5015481253389	26.2543224329804	18.9538388138788	22.4003188879623	49.2738202299152
G105	18.5795329067239	17.8343675368853	17.8349540271602	18.4069375302112	17.5844812998432	28.1537702488784	27.8128603904638	17.190297830744	16.3132756677129	33.8436720832923	32.8380184207578	29.7391360055429	31.6392862939616	33.1864738677751	33.161372922225	33.2520339708315	33.0910845612937	33.2447394795303	33.158897890258	33.1938306376151	33.158897890258	33.0945466135735	33.3829593445208	33.197305937028	33.0974647479084	33.1408187040136	33.1463344459957	32.9056606542363	33.4302572411537	33.8233891649815	26.7719765054775	33.4134024431472	35.8036029371859	30.0365443055838	30.1828612844374	31.3326096641015	33.4671681909563	30.7899207870329	30.5892210721659	23.769843102406	23.7724019467872	23.7972221212175	30.440974199384	20.8445031898296	29.5272250088473	23.3572237046325	13.5306111851112	20.5345690556178	44.2541065882799
G106	24.8151881974141	23.681335850635	24.0408038813826	24.6232239846	24.2693369596281	35.1471006067861	34.8054519029003	23.4575801806296	23.1239562702621	40.3507104389452	39.5792806396242	36.3936940038238	37.9811903317431	39.591498637273	39.5683432149031	39.6612555117217	39.5010908166921	39.6327649123585	39.5369080363617	39.600212508647	39.5369080363617	39.4974257387231	39.8291934527414	39.6042891844042	39.5014995140794	39.5497920994025	39.5555196826083	39.4028229396227	39.8587083811796	40.1867813545318	33.7556318545554	39.7763602129971	42.0963173709151	36.3754095069831	36.5772815738407	37.5665400405019	39.9142064056339	37.129180205622	37.5596453438831	30.3296571234183	30.3297992131735	30.3557157977652	35.2432689222321	22.9770191785449	34.8235595755824	27.7344218515593	19.8350893662244	24.0130954501259	50.411186836587
G107	19.3804912200815	18.3477029809432	18.6095188928606	19.1924471441917	18.7368870730995	29.5867103490703	29.2448687276706	18.0078247375122	17.5693904417585	34.8905559421849	34.0652368480441	30.8934788117129	32.5600637174495	34.1563410718753	34.1326321847047	34.2251054171363	34.0644652210467	34.2021998481392	34.1088641717122	34.1647105844999	34.1088641717122	34.0626774174874	34.3836515782374	34.1686351064991	34.0664521310129	34.1135208514937	34.1192021433643	33.9436966661272	34.4178327063644	34.7638046455892	28.1952569287115	34.3527988003222	36.6962369305752	30.9518472805578	31.1393864011007	32.1747807926608	34.468592385761	31.7070789934321	32.0042721987558	24.8382078874329	24.8388760859628	24.8646173910762	30.3672202419713	19.3416703708421	29.7436532250625	22.9972614886891	14.3534182230212	19.663962942422	45.0636485132535
G108	24.3486624295248	23.3119811254645	23.5781251765765	24.1610012906279	23.6701565790296	34.478538783806	34.1365596629063	22.9745105912751	22.4806790992463	39.8515173686876	39.0037716149752	35.8407761263664	37.5279965309562	39.1223876018006	39.0985977509661	39.1909942433734	39.0302978068338	39.1688926762648	39.0758917325512	39.1307044481269	39.0758917325512	39.0287945939892	39.3479136580351	39.1346055362463	39.0325244585497	39.0794028802419	39.0850764486738	38.9050633084378	39.3829327874307	39.7313726312163	33.087966222673	39.3203343015503	41.6654733835392	35.9196677468972	36.1053603440473	37.1443965487583	39.4328301803751	36.6749834037359	36.9030145194773	29.7915036120151	29.7923832139242	29.8180444455441	35.1905363662582	23.4226967398938	34.6477536287834	27.7463854046428	19.3153364928714	24.1944156806778	50.0325018248913
G109	2.50543189290789	1.91348682098936	1.73088475064055	2.31348152739545	2.81155239143787	13.2860063451174	12.9549493381063	1.18864294643093	2.77700252036256	18.0431264688246	17.358207971009	14.1450851274391	15.6802777412423	17.2836649704685	17.2603242983728	17.3531096844899	17.1927800802	17.3267522164426	17.2321005780375	17.2922656853057	17.2321005780375	17.1897190215809	17.5193232625375	17.2962933639436	17.1936908893117	17.2415946101542	17.2473087352926	17.0950945624761	17.5494068429662	17.8849851499211	11.9297471209578	17.474136525162	19.8144373509343	14.0726219564799	14.2682612003881	15.2953531672989	17.6043346853243	14.8274720641421	15.5967548666381	8.09025516593884	8.08878674336269	8.11502085336199	14.8888562694386	12.5427523442225	13.5671391996397	9.14359257058734	2.63442149484474	9.26966154368109	28.1997225229256
G110	3.24609049105228	4.1282647425038	2.90828313616471	3.19260319170736	1.35144378399547	12.0241292941235	11.6826657393336	2.4308851421653	0	17.5353512782065	16.5483368002135	13.4276127008862	15.3873764118254	16.9025413039016	16.8769193425133	16.9665676426093	16.8059345874135	16.9661570255642	16.884165519258	16.9094461853161	16.884165519258	16.8116287769211	17.0869160910461	16.9127215843489	16.8141668657267	16.8558143457562	16.8612452528335	16.6001155071915	17.1386677713873	17.5511088135479	10.6328646947142	17.1430702168573	19.5500798011722	13.7981428610556	13.9170679842631	15.1424312863853	17.1707200802812	14.5452475460328	14.4361402811174	7.48124748448412	7.48475720130587	7.50893484053498	16.236300673691	15.31965488296	14.5380203305849	11.3840392693016	3.65092208347426	11.9943449868886	28.0234843696515
G111	3.24609049105228	4.1282647425038	2.90828313616471	3.19260319170736	1.35144378399547	12.0241292941235	11.6826657393336	2.4308851421653	0	17.5353512782065	16.5483368002135	13.4276127008862	15.3873764118254	16.9025413039016	16.8769193425133	16.9665676426093	16.8059345874135	16.9661570255642	16.884165519258	16.9094461853161	16.884165519258	16.8116287769211	17.0869160910461	16.9127215843489	16.8141668657267	16.8558143457562	16.8612452528335	16.6001155071915	17.1386677713873	17.5511088135479	10.6328646947142	17.1430702168573	19.5500798011722	13.7981428610556	13.9170679842631	15.1424312863853	17.1707200802812	14.5452475460328	14.4361402811174	7.48124748448412	7.48475720130587	7.50893484053498	16.236300673691	15.31965488296	14.5380203305849	11.3840392693016	3.65092208347426	11.9943449868886	28.0234843696515
G112	2.32216513087716	2.34920112436491	1.61661877336466	2.16070498567162	2.08786929709466	12.7875556538902	12.4528118852537	0.94935867068573	1.99958406370633	17.7505204965174	16.984555238349	13.7859233080384	15.4392478091607	17.023247854828	16.9992307556435	17.0914052363812	16.930582911831	17.0720002019407	16.9805367814054	17.0314121957255	16.9805367814054	16.929880110482	17.2456700509643	17.0352468545463	16.9334746280206	16.9798111018732	16.9854633953601	16.8035919360037	17.2816636002198	17.6388637083813	11.4176679271672	17.2277687915165	19.5914701946889	13.8309757041358	14.0065519425258	15.09146239631	17.3305661757568	14.5865156476436	15.1300022694261	7.71949086731872	7.71928227013334	7.74529426107703	15.1303071721097	13.3226714627946	13.6856563258811	9.67771420494678	2.78730759232426	10.0107007697383	28.0126090023276
G113	9.10488839963456	9.91888858191783	9.83208471636611	9.26829738695301	10.5153700745908	7.29609616176349	7.2101565158393	10.4864870527026	11.8661283372168	7.62974902403742	7.98627362557782	5.39380081390664	5.02022058277323	6.63337303308053	6.61836861786951	6.70832892479014	6.56732478738954	6.62162097448955	6.50686386618008	6.64518900753018	6.50686386618008	6.54273937024088	6.97088906447872	6.65061999258716	6.54981613789273	6.60773052450688	6.61348565869013	6.77188935805954	6.94263957239657	7.06431797039884	6.99349532993338	6.68479495405805	8.73905669992477	3.71408373973986	4.1054036363432	4.34213898066379	7.04904903567942	4.29776446625603	8.08880660726908	5.17127974894029	5.1594816373159	5.14810447124959	6.35288052261334	16.8248962097274	3.73447002711228	8.6941495109355	14.1281661041092	12.9850082609523	16.8525373528677
G114	10.0760450978821	10.9178722214875	10.8094523122935	10.2423820367859	11.4330984765604	7.22426422598793	7.18490946826293	11.46080951648	12.7845366149176	6.76581719043711	7.29711156424857	4.98028831355411	4.17064073298196	5.74438823152721	5.73124381696169	5.81901900847187	5.68432695512922	5.72250690622745	5.60592359347927	5.75659572361532	5.60592359347927	5.65608374376249	6.09469104848233	5.76219235051101	5.66362104921774	5.72234664523669	5.72800047478917	5.94275492897816	6.05622229324611	6.1381109658201	7.11445335434525	5.76912341050882	7.76351283632915	3.03512687896914	3.44996065788983	3.43998670069575	6.1701612674741	3.51758271638887	7.71381350166619	5.87522503157746	5.86457814700197	5.85022370562526	6.28326360170708	17.635458410686	3.60657541076587	9.47940259752908	15.1108218070785	13.8381559311524	15.8497845817692
G115	10.0760450978821	10.9178722214875	10.8094523122935	10.2423820367859	11.4330984765604	7.22426422598793	7.18490946826293	11.46080951648	12.7845366149176	6.76581719043711	7.29711156424857	4.98028831355411	4.17064073298196	5.74438823152721	5.73124381696169	5.81901900847187	5.68432695512922	5.72250690622745	5.60592359347927	5.75659572361532	5.60592359347927	5.65608374376249	6.09469104848233	5.76219235051101	5.66362104921774	5.72234664523669	5.72800047478917	5.94275492897816	6.05622229324611	6.1381109658201	7.11445335434525	5.76912341050882	7.76351283632915	3.03512687896914	3.44996065788983	3.43998670069575	6.1701612674741	3.51758271638887	7.71381350166619	5.87522503157746	5.86457814700197	5.85022370562526	6.28326360170708	17.635458410686	3.60657541076587	9.47940259752908	15.1108218070785	13.8381559311524	15.8497845817692
G116	10.0760450978821	10.9178722214875	10.8094523122935	10.2423820367859	11.4330984765604	7.22426422598793	7.18490946826293	11.46080951648	12.7845366149176	6.76581719043711	7.29711156424857	4.98028831355411	4.17064073298196	5.74438823152721	5.73124381696169	5.81901900847187	5.68432695512922	5.72250690622745	5.60592359347927	5.75659572361532	5.60592359347927	5.65608374376249	6.09469104848233	5.76219235051101	5.66362104921774	5.72234664523669	5.72800047478917	5.94275492897816	6.05622229324611	6.1381109658201	7.11445335434525	5.76912341050882	7.76351283632915	3.03512687896914	3.44996065788983	3.43998670069575	6.1701612674741	3.51758271638887	7.71381350166619	5.87522503157746	5.86457814700197	5.85022370562526	6.28326360170708	17.635458410686	3.60657541076587	9.47940259752908	15.1108218070785	13.8381559311524	15.8497845817692
G117	15.5988425496529	16.6556653063242	16.3630426990689	15.7817105953829	16.6119036167643	8.25877944459229	8.46596947975445	16.9843979697349	17.9355848533565	2.3483301475248	4.3617378252483	5.35591875924939	2.63467203582454	1.74409354219391	1.76853488572517	1.74235822149715	1.82219262915842	1.60670497485258	1.58821408660533	1.74951110453839	1.58821408660533	1.77550850671777	1.95348312596714	1.75184185225292	1.78126709345468	1.79126999749626	1.78999958826104	2.48411703351791	1.81078652718095	1.23785356933526	9.11484479875149	1.36569821378275	1.85581240296129	4.15357676568152	4.10273304894899	2.80050157169502	1.93595286217185	3.42760775437982	6.86911373020117	10.4828403447517	10.4777901511928	10.454918146733	9.56803994618006	23.2150938585553	7.60114176936001	15.0819943561987	20.6617859345978	19.5530152284544	10.1241298929063
G118	11.6589566939236	13.0770929592507	12.430643239195	11.8576539255599	12.1859090554594	2.99656667699541	3.15598447937561	12.9731876125182	13.4295508562477	4.19498960471891	3.22083556831573	0.00195557464666056	2.87249585522447	3.82177020317135	3.79347090546633	3.86712076450658	3.72178786288953	3.92724159066835	3.88591751758631	3.82406297108574	3.88591751758631	3.74750867368617	3.88282627287962	3.8252817992793	3.74636444571939	3.76901924544342	3.77324609073328	3.31652736128314	3.97295594789899	4.51612174264327	3.76183306477748	4.1570089302753	6.51433996223543	2.25218173859674	1.89829922286526	3.31008015335866	3.95875494018981	2.44025041948785	2.73363904110086	6.06844922492393	6.06877411737258	6.04272770555486	11.1177238518933	21.8753988671473	8.47677797474776	13.8828535573804	16.5607898656959	17.9341353985288	14.8749559682384
G119	11.6553003896711	13.0735093913104	12.4269833304475	11.8539993266875	12.1822033138844	2.99467657304247	3.15379010261093	12.9695115559176	13.4258502036316	4.19854063620761	3.22444671301273	0.00176354529317777	2.87465187845496	3.82494855562851	3.79665013717066	3.87032831391205	3.7249609943355	3.93037497044917	3.88899343032101	3.82724773257371	3.88899343032101	3.75065713913797	3.88617651147415	3.82846943725557	3.74951779013017	3.77220064064837	3.77642952856813	3.31996102980842	3.97626020167839	4.5193023967459	3.75896887771989	4.16009843714704	6.51762961967922	2.25228951724092	1.89881293904902	3.31148252194874	3.96212046279116	2.4414947597053	2.7348699667443	6.06475962442921	6.06508535037368	6.0390387373227	11.1170267650206	21.8725891462507	8.47591834179479	13.8802861335519	16.5570934603459	17.931250768962	14.8784544252755
G120	4.7784424240541	4.21168559345305	4.02902987951194	4.60265977143651	4.21558251986603	15.1342279550197	14.7958876956031	3.38903389243896	3.33961240087828	20.2316446197535	19.4355146957008	16.2468859332027	17.925024024433	19.5086102629429	19.4845522453301	19.5766807199161	19.415836029559	19.5576444900709	19.4662874967365	19.5167469071359	19.4662874967365	19.4152828686295	19.7298396075409	19.5205690474842	19.4188547301637	19.4650887632423	19.4707365426812	19.2851210763635	19.7664443071274	20.1246938053949	13.7516012885773	19.7135997567669	22.0765323105351	16.3167176092497	16.4920466304974	17.573766534309	19.8147123705269	17.0722659429471	17.5078913064938	10.1838696770923	10.1841845922784	10.2100460546709	17.2010631295278	13.175004420208	15.9383575465102	11.0898055478399	0.321383015263719	10.4110013916242	30.493166726334
G121	11.64030340885	12.6914321527687	12.4020820782025	11.8215680009178	12.7254861460232	6.14161918033456	6.20491965349624	13.0276859215654	14.0620436537942	4.5214036039491	5.12226871614092	3.35942480771971	1.91843358282009	3.51827722651185	3.50325645177435	3.59323658054313	3.45244391587635	3.50811550616813	3.39406847356246	3.53008239706497	3.39406847356246	3.42763102987821	3.85744269367514	3.53551008426657	3.43471924210115	3.49267321697559	3.49842402302026	3.68955298413831	3.82757475732465	3.9679456258267	6.46064214171347	3.57986514024443	5.74692698044534	1.10808684851743	1.49455155162029	1.24013911981786	3.9350031312742	1.31101019947892	6.00021177109197	6.69615257922966	6.68926644468296	6.66844377633903	7.85657342637675	19.8878438718366	5.28486402849281	11.7325992010363	16.7051746440745	16.080221069449	14.0808210484315
G122	11.3740833916408	12.4295448573992	12.1361002933397	11.555493448382	12.4596617409061	6.02971282719999	6.07982583869801	12.7613513695102	13.7965990423764	4.73014805053711	5.24501430529984	3.31477149355729	2.12069015570403	3.74153249717278	3.72554859490519	3.81648709615741	3.67261855361008	3.73678270708908	3.62404416772202	3.75309952188854	3.62404416772202	3.64985015540364	4.07322967961408	3.75842557377421	3.65667152574578	3.71405118662896	3.71984360350002	3.87981163073673	4.04879509294912	4.20889999511749	6.29883838497227	3.81685921275595	6.0054891859115	1.09301861832267	1.50534350315801	1.4865856000917	4.15208846402783	1.44410412128524	5.99300800933888	6.43703784360478	6.43003039320967	6.40936423793344	7.83903735123133	19.6977845901639	5.23891588865482	11.5474649010465	16.4388680480896	15.8782056684123	14.3467689742325
G123	17.2746083123831	17.8434906952742	17.9675832515009	17.4242284975127	18.7864075148796	12.7702252325163	12.9004167375957	18.6326220095182	20.1357083578791	7.56366028606919	9.55948323713077	9.78072074991101	6.95858403278758	6.87583168599258	6.89538065037518	6.89339977027548	6.93275773652737	6.73910683598091	6.68495960523591	6.88426613201399	6.68495960523591	6.87999060660601	7.14655503875948	6.88796680101918	6.88776394892171	6.9144310453388	6.91480974114501	7.61729131099634	7.00464053135868	6.45631750095708	13.3010990434245	6.52140119641258	5.93099868351717	7.79333734056286	8.0028013296101	6.48353708044715	7.13950815582415	7.36297419347278	11.8490201540553	13.2321891769956	13.2225335297549	13.206077893493	6.79983553372545	21.651575566489	6.34280598091344	14.0288032784522	22.2003895203122	18.4840731145837	10.4238770767507
G124	17.2741963280354	17.8430452284221	17.9671642761009	17.4238137382547	18.7860279230254	12.7701325790849	12.9003108495867	18.6322041859752	20.1353272321216	7.56380290080888	9.55958149918649	9.78063739374382	6.95853623846717	6.87591392660841	6.89546127989892	6.89348772323099	6.93283349150934	6.73919080781466	6.68503509514467	6.88434915921223	6.68503509514467	6.88006541775426	7.14665819234743	6.88805019262267	6.88783918150413	6.91451042900931	6.91488958185569	7.61736718841916	7.00474487038921	6.4564442679027	13.3009537745448	6.52149449190192	5.93128493138959	7.79318921789706	8.00267762770828	6.48343355327457	7.13961766465983	7.36286963967556	11.8490273336263	13.2318828418833	13.2222268326943	13.2057718973123	6.79928933634473	21.6510300231113	6.34230057677395	14.0282700537931	22.1999566687306	18.483534974938	10.424422008103
G125	20.0193323373005	20.6903750017105	20.7332874133767	20.1775567487098	21.4181635033451	14.2810380408178	14.4689305904108	21.3933857224196	22.7694635647515	8.11677353636807	10.2343710721336	11.320896510528	8.46214028853369	7.78883047460304	7.81477048078733	7.77694355495455	7.87312560059371	7.65436527723135	7.64582173807401	7.79275697843356	7.64582173807401	7.82894324070146	7.93493279617326	7.7943838807288	7.83407591786326	7.83846501757869	7.83657869052082	8.50957259141051	7.79783052446503	7.18218537143988	15.0382777058174	7.40899630741473	5.81511427892909	9.67295106781198	9.77573630077474	8.24492593877986	7.89620109709119	9.08395911294762	12.9073755503311	15.625013189962	15.6167837475405	15.5978525747324	9.73876282005497	24.611736407082	9.33935781897904	17.042143922601	25.0037665580205	21.4902473819648	7.62738334734036
G126	19.8624095554618	20.529573489442	20.5755946419757	20.0203079149373	21.2659680564723	14.1762203990203	14.3615696452581	21.2359350086828	22.6173206056111	8.04726598112055	10.1644392050373	11.2116352871827	8.34943655618749	7.70072058662695	7.72644963385513	7.69018033033011	7.78401874191481	7.5656760179709	7.55497292919704	7.70487267809793	7.55497292919704	7.73928527524345	7.85325364687713	7.70660279579141	7.74455886209796	7.75000705230647	7.74822068224699	8.42473137488075	7.71544238550266	7.10064440988281	14.9235293817816	7.32069318185785	5.76941598243705	9.54667301455853	9.65408060337182	8.12093861258045	7.81591619992135	8.96332667842655	12.8227918804331	15.4816949698959	15.4734031448321	15.4545693948812	9.57879403230386	24.451356167354	9.17382714749411	16.8774285446569	24.8448265160254	21.3263603050896	7.77131331943964
G127	11.6397711222525	13.288408450222	12.3713748011121	11.8404556339434	11.6387969655769	0.712696504152138	1.05055356199906	12.8107894296512	12.7307171483665	6.28719256945171	4.48389690564099	2.9058967556228	5.70278755053008	6.28771504687626	6.26027191101391	6.31218028371623	6.1959357972598	6.41539660517311	6.40817867728663	6.28588985857783	6.40817867728663	6.23516477237414	6.22098738542603	6.28523727173269	6.23119235065378	6.23570151391297	6.23844484657611	5.62061473082872	6.34323744068503	6.94963738583292	2.09873692457049	6.66075710791298	8.79542402481868	5.11322785616809	4.79038155076863	6.20985289307987	6.27901455890395	5.34515561958624	1.76444263705127	6.18191168902056	6.18879704898478	6.16410911282946	13.7557876603596	23.1993497579149	11.0823155021906	15.5099729529936	16.1669514674236	19.2105520638661	16.7565875917337
G128	1.38964867362222	1.70172801945552	0.667741321246485	1.21843319213653	1.92460195274244	12.0996004829664	11.7690774019462	0	2.4308851421653	16.8935440426839	16.1812179301961	12.9712342510726	14.5545645581034	16.148572508643	16.1248974326815	16.2174082544418	16.0568025374425	16.1944593517691	16.1013823409576	16.1569629541105	16.1013823409576	16.0548861968249	16.378010777519	16.1608977940491	16.0586749975862	16.1058287544417	16.1115142890108	15.945775520184	16.4108604520479	16.7571885578996	10.745678028682	16.3461198959294	18.6994451843952	12.9460659197341	13.1316823849269	14.1902749854293	16.4629880653863	13.7015354665473	14.4081279733385	6.91097386683671	6.9097917265935	6.93599282596226	14.215692559763	13.1533853292679	12.7420309117699	8.97346921814523	3.67758457517975	9.67378408610095	27.1069325394095
G129	20.6986433578753	21.864814500688	21.4711725782156	20.8881983951273	21.5131689246335	11.7609259288347	12.0582412962993	22.0697623490466	22.798479586868	5.27990284224218	6.74807587664195	9.46739506750706	7.52367220621931	5.92299814408691	5.94713985994755	5.85516436977178	6.01608441434211	5.87530622304208	5.96908385022333	5.91491394449294	5.96908385022333	6.01629044965226	5.71431827216161	5.91112252926946	6.01273147380432	5.96673996308344	5.96110933393584	6.2027052468997	5.66950471318177	5.31806924860677	12.9605775100694	5.72835769692475	3.49168591438248	9.12945142701997	8.93962357440273	7.98333930761289	5.63007125439546	8.37551948416156	9.59350085289604	15.3274438203543	15.3248457703181	15.3000470934993	14.2283381236797	28.4386424111078	12.6671310039439	20.3479086752584	25.7327928064545	24.8421528728079	5.52750639389201
G130	19.9330905764761	21.0922199409853	20.7052097240284	20.1222126850503	20.7637561414933	11.1156995716194	11.4065804024914	21.3056262128035	22.0530431154637	4.55793214802502	6.12549229224884	8.75369441793006	6.75527764374641	5.16370020471754	5.18827023592642	5.09685454929371	5.25786816993741	5.11239904252397	5.20431857368474	5.15592410076021	5.20431857368474	5.25649668947865	4.96614615888105	5.15227053237696	5.25318942620576	5.20831506551783	5.20273553509113	5.46860335990827	4.91629467420871	4.54994628567195	12.2904454911122	4.96071454732078	2.7174312986532	8.36226561465253	8.17839310515825	7.20775367140137	4.88241564919999	7.60770679453099	9.00093750506023	14.5780103518279	14.5752212199335	14.5505425437851	13.5546203908483	27.694965278413	11.9391336168082	19.5951016947425	24.9705851052894	24.0854486041012	6.16406076949279
G131	0.220416795412691	1.7417222036249	0.565753854339501	0.11251	2.0648612041733	11.1123833625105	10.787205288498	1.16927183990722	3.08680023875858	15.7515638135932	15.0796383464094	11.8629873930052	13.3968674980534	14.9959467678603	14.9724714280342	15.0651534952936	14.9047079483142	15.0402228289244	14.9462850281299	15.0044638300507	14.9462850281299	14.9021005583844	15.2294472413325	15.0084548124216	14.9059986348617	14.9536073688258	14.9593106319576	14.8035464544041	15.2604129196111	15.6006376769733	9.77974542325617	15.1896526210345	17.537718349506	11.7886241776426	11.9797771496886	13.0253305409767	15.3144520507465	12.5438710817121	13.3820004761508	5.82117974122944	5.81904932720973	5.845318835872	13.2188068934416	13.3255773097679	11.6558112782294	8.41820183869453	4.84531924801659	9.66329341386776	25.9400008663011
G132	0.220416795412691	1.7417222036249	0.565753854339501	0.11251	2.0648612041733	11.1123833625105	10.787205288498	1.16927183990722	3.08680023875858	15.7515638135932	15.0796383464094	11.8629873930052	13.3968674980534	14.9959467678603	14.9724714280342	15.0651534952936	14.9047079483142	15.0402228289244	14.9462850281299	15.0044638300507	14.9462850281299	14.9021005583844	15.2294472413325	15.0084548124216	14.9059986348617	14.9536073688258	14.9593106319576	14.8035464544041	15.2604129196111	15.6006376769733	9.77974542325617	15.1896526210345	17.537718349506	11.7886241776426	11.9797771496886	13.0253305409767	15.3144520507465	12.5438710817121	13.3820004761508	5.82117974122944	5.81904932720973	5.845318835872	13.2188068934416	13.3255773097679	11.6558112782294	8.41820183869453	4.84531924801659	9.66329341386776	25.9400008663011
G133	0.220416795412691	1.7417222036249	0.565753854339501	0.11251	2.0648612041733	11.1123833625105	10.787205288498	1.16927183990722	3.08680023875858	15.7515638135932	15.0796383464094	11.8629873930052	13.3968674980534	14.9959467678603	14.9724714280342	15.0651534952936	14.9047079483142	15.0402228289244	14.9462850281299	15.0044638300507	14.9462850281299	14.9021005583844	15.2294472413325	15.0084548124216	14.9059986348617	14.9536073688258	14.9593106319576	14.8035464544041	15.2604129196111	15.6006376769733	9.77974542325617	15.1896526210345	17.537718349506	11.7886241776426	11.9797771496886	13.0253305409767	15.3144520507465	12.5438710817121	13.3820004761508	5.82117974122944	5.81904932720973	5.845318835872	13.2188068934416	13.3255773097679	11.6558112782294	8.41820183869453	4.84531924801659	9.66329341386776	25.9400008663011
G134	1.48974469289204	2.02159523844413	0.869481063623581	1.34606424126042	1.63121560861831	11.9980704892287	11.6654056462217	0.321471280365754	2.11694613254566	16.8953847121041	16.1444567086291	12.9415932526293	14.5805957654857	16.1653866013591	16.1414059908361	16.233619822687	16.0728177104925	16.2138555023165	16.122251476627	16.1735755727421	16.122251476627	16.0719827295483	16.3887019764315	16.1774212428186	16.0755979379058	16.1220245624084	16.1276806970035	15.948252740661	16.4242667691245	16.7804025086081	10.6360396882486	16.3693038801288	18.7326947081326	12.9722962150114	13.1485851639064	14.2331924835014	16.4736126086148	13.7278421639642	14.3241547830928	6.87550004363319	6.87498105449026	6.90106612549829	14.4328041826944	13.4599769005188	12.9175247385248	9.27631951793921	3.64463686016865	9.99239589820179	27.1546837442457
G135	1.35822643546649	1.69102936878695	0.63736666056517	1.18701703846238	1.92050836650091	12.0733241908971	11.7429293763056	0.0314460506264328	2.44470103654824	16.8630827255873	16.1519196203052	12.9417162885956	14.5236099587706	16.1177830265642	16.0941141530996	16.1866305639789	16.0260294571962	16.1636191878552	16.0705146041936	16.1261774621018	16.0705146041936	16.0240914708104	16.3473479437274	16.13011407088	16.0278837089991	16.0750518326038	16.0807379358816	15.9153032826899	16.3801395543783	16.7262753952247	10.7199009906808	16.315208686989	18.6683614933422	12.9151155879458	13.1009060970034	14.1590717447296	16.4323263197672	13.6705799576797	14.3808777635442	6.88178817532188	6.88058185472711	6.9067861234079	14.187899122985	13.1553774221989	12.7121854693204	8.95588427308549	3.70887286011532	9.67034414849854	27.075655509147
G136	1.35822643546649	1.69102936878695	0.63736666056517	1.18701703846238	1.92050836650091	12.0733241908971	11.7429293763056	0.0314460506264328	2.44470103654824	16.8630827255873	16.1519196203052	12.9417162885956	14.5236099587706	16.1177830265642	16.0941141530996	16.1866305639789	16.0260294571962	16.1636191878552	16.0705146041936	16.1261774621018	16.0705146041936	16.0240914708104	16.3473479437274	16.13011407088	16.0278837089991	16.0750518326038	16.0807379358816	15.9153032826899	16.3801395543783	16.7262753952247	10.7199009906808	16.315208686989	18.6683614933422	12.9151155879458	13.1009060970034	14.1590717447296	16.4323263197672	13.6705799576797	14.3808777635442	6.88178817532188	6.88058185472711	6.9067861234079	14.187899122985	13.1553774221989	12.7121854693204	8.95588427308549	3.70887286011532	9.67034414849854	27.075655509147
G137	1.35822643546649	1.69102936878695	0.63736666056517	1.18701703846238	1.92050836650091	12.0733241908971	11.7429293763056	0.0314460506264328	2.44470103654824	16.8630827255873	16.1519196203052	12.9417162885956	14.5236099587706	16.1177830265642	16.0941141530996	16.1866305639789	16.0260294571962	16.1636191878552	16.0705146041936	16.1261774621018	16.0705146041936	16.0240914708104	16.3473479437274	16.13011407088	16.0278837089991	16.0750518326038	16.0807379358816	15.9153032826899	16.3801395543783	16.7262753952247	10.7199009906808	16.315208686989	18.6683614933422	12.9151155879458	13.1009060970034	14.1590717447296	16.4323263197672	13.6705799576797	14.3808777635442	6.88178817532188	6.88058185472711	6.9067861234079	14.187899122985	13.1553774221989	12.7121854693204	8.95588427308549	3.70887286011532	9.67034414849854	27.075655509147
G138	1.35822643546649	1.69102936878695	0.63736666056517	1.18701703846238	1.92050836650091	12.0733241908971	11.7429293763056	0.0314460506264328	2.44470103654824	16.8630827255873	16.1519196203052	12.9417162885956	14.5236099587706	16.1177830265642	16.0941141530996	16.1866305639789	16.0260294571962	16.1636191878552	16.0705146041936	16.1261774621018	16.0705146041936	16.0240914708104	16.3473479437274	16.13011407088	16.0278837089991	16.0750518326038	16.0807379358816	15.9153032826899	16.3801395543783	16.7262753952247	10.7199009906808	16.315208686989	18.6683614933422	12.9151155879458	13.1009060970034	14.1590717447296	16.4323263197672	13.6705799576797	14.3808777635442	6.88178817532188	6.88058185472711	6.9067861234079	14.187899122985	13.1553774221989	12.7121854693204	8.95588427308549	3.70887286011532	9.67034414849854	27.075655509147
G139	14.7763858301383	15.9768758828672	15.549654196941	14.9668031441825	15.6039333087391	6.61525581140123	6.8435864785952	16.1452268400874	16.9000122572898	1.07251832670175	2.69983458602765	3.82325624264767	1.64487984959726	0.00653838750083927	0.0293817876318674	0.0803649607340058	0.0999542333542887	0.134337886606048	0.202581697209903	0.0195836235439481	0.202581697209903	0.0906629914083496	0.390508005295808	0.0255101557118813	0.0865580285768487	0.054122115114283	0.0512007253637785	0.75074037530368	0.318598003132478	0.694563932750458	7.56357045323907	0.377016574937732	2.71120197265797	3.22215474919777	3.01373935451366	2.29900346864559	0.448782044453778	2.47768105764727	5.1298200099462	9.42001902127119	9.41687445076007	9.39243142029498	10.4331641418017	23.3554556983219	8.17491104760032	15.1932424797565	19.8067694364059	19.5764738158547	11.1613139161321
G140	9.10488839963456	9.91888858191783	9.83208471636611	9.26829738695301	10.5153700745908	7.29609616176349	7.2101565158393	10.4864870527026	11.8661283372168	7.62974902403742	7.98627362557782	5.39380081390664	5.02022058277323	6.63337303308053	6.61836861786951	6.70832892479014	6.56732478738954	6.62162097448955	6.50686386618008	6.64518900753018	6.50686386618008	6.54273937024088	6.97088906447872	6.65061999258716	6.54981613789273	6.60773052450688	6.61348565869013	6.77188935805954	6.94263957239657	7.06431797039884	6.99349532993338	6.68479495405805	8.73905669992477	3.71408373973986	4.1054036363432	4.34213898066379	7.04904903567942	4.29776446625603	8.08880660726908	5.17127974894029	5.1594816373159	5.14810447124959	6.35288052261334	16.8248962097274	3.73447002711228	8.6941495109355	14.1281661041092	12.9850082609523	16.8525373528677
G141	9.10488839963456	9.91888858191783	9.83208471636611	9.26829738695301	10.5153700745908	7.29609616176349	7.2101565158393	10.4864870527026	11.8661283372168	7.62974902403742	7.98627362557782	5.39380081390664	5.02022058277323	6.63337303308053	6.61836861786951	6.70832892479014	6.56732478738954	6.62162097448955	6.50686386618008	6.64518900753018	6.50686386618008	6.54273937024088	6.97088906447872	6.65061999258716	6.54981613789273	6.60773052450688	6.61348565869013	6.77188935805954	6.94263957239657	7.06431797039884	6.99349532993338	6.68479495405805	8.73905669992477	3.71408373973986	4.1054036363432	4.34213898066379	7.04904903567942	4.29776446625603	8.08880660726908	5.17127974894029	5.1594816373159	5.14810447124959	6.35288052261334	16.8248962097274	3.73447002711228	8.6941495109355	14.1281661041092	12.9850082609523	16.8525373528677
G142	9.10488839963456	9.91888858191783	9.83208471636611	9.26829738695301	10.5153700745908	7.29609616176349	7.2101565158393	10.4864870527026	11.8661283372168	7.62974902403742	7.98627362557782	5.39380081390664	5.02022058277323	6.63337303308053	6.61836861786951	6.70832892479014	6.56732478738954	6.62162097448955	6.50686386618008	6.64518900753018	6.50686386618008	6.54273937024088	6.97088906447872	6.65061999258716	6.54981613789273	6.60773052450688	6.61348565869013	6.77188935805954	6.94263957239657	7.06431797039884	6.99349532993338	6.68479495405805	8.73905669992477	3.71408373973986	4.1054036363432	4.34213898066379	7.04904903567942	4.29776446625603	8.08880660726908	5.17127974894029	5.1594816373159	5.14810447124959	6.35288052261334	16.8248962097274	3.73447002711228	8.6941495109355	14.1281661041092	12.9850082609523	16.8525373528677
G143	9.10488839963456	9.91888858191783	9.83208471636611	9.26829738695301	10.5153700745908	7.29609616176349	7.2101565158393	10.4864870527026	11.8661283372168	7.62974902403742	7.98627362557782	5.39380081390664	5.02022058277323	6.63337303308053	6.61836861786951	6.70832892479014	6.56732478738954	6.62162097448955	6.50686386618008	6.64518900753018	6.50686386618008	6.54273937024088	6.97088906447872	6.65061999258716	6.54981613789273	6.60773052450688	6.61348565869013	6.77188935805954	6.94263957239657	7.06431797039884	6.99349532993338	6.68479495405805	8.73905669992477	3.71408373973986	4.1054036363432	4.34213898066379	7.04904903567942	4.29776446625603	8.08880660726908	5.17127974894029	5.1594816373159	5.14810447124959	6.35288052261334	16.8248962097274	3.73447002711228	8.6941495109355	14.1281661041092	12.9850082609523	16.8525373528677
G144	8.89688647163293	9.77817819334589	9.63429394497205	9.06501862492985	10.2461102597925	6.90449598422832	6.81091533160008	10.2832409389513	11.597552120466	7.54124538906705	7.78861524292508	5.09657220098224	4.93510438360983	6.56919160730032	6.55267555220194	6.64409419503524	6.49840550230485	6.56631932966445	6.45370883743023	6.58062148082725	6.45370883743023	6.47699473801122	6.89462919069648	6.58588739845474	6.48365092503637	6.54061900919362	6.54643314306539	6.66132239484961	6.87495825272648	7.03322513476037	6.57582869599908	6.64461008006678	8.76746590257556	3.5448892688101	3.91851722295883	4.30496545841253	6.97466644666955	4.17464479235036	7.7675443055785	4.78930891978425	4.77783580776119	4.765547595715	6.77819309265567	16.9900542416681	4.162385024325	8.88636137155276	13.9392618238243	13.1222904992355	16.9613155427026
G145	8.20596071449687	9.02915115171886	8.93264014670165	8.36903642322018	9.63563464177768	7.26808990349087	7.14176649799655	9.58717902102939	10.9854487377469	8.32072668614142	8.50607696491314	5.70670966226476	5.71775404504129	7.35538528916508	7.33857307301263	7.43024100722514	7.28365235673868	7.35411656256997	7.24188784217113	7.36673264201613	7.24188784217113	7.26292049552424	7.67793286272711	7.37196288324528	7.26948719089497	7.32622892561146	7.33205239453361	7.43374621741057	7.66027708598478	7.82372655861042	6.79718007675727	7.43439119458117	9.55561638789388	4.29626206675826	4.65652166223524	5.09563519929223	7.758390523371	4.94619115210209	8.32131352707408	4.47374261144581	4.4610679225793	4.4525748100516	6.7399134183746	16.266847389079	4.23698775069105	8.19575785257385	13.2290126441041	12.3798327035153	17.7252024994319
G146	9.07992948193982	9.90179548757194	9.80836613514198	9.24389815890461	10.4834414065802	7.24978868947916	7.16300584392474	10.4621844098114	11.8343413763209	7.61787401057539	7.96186650755964	5.35777684713539	5.00811648072407	6.62414251709608	6.60895914019749	6.69910785582498	6.55752939733106	6.6134213987164	6.49888940359813	6.63591607706125	6.49888940359813	6.53330768999134	6.96032221500047	6.64132900623061	6.54033709304039	6.59815387811621	6.60391709188569	6.75731009803457	6.93306433192617	7.05903214698021	6.9443301762661	6.67837124671877	8.74101198887749	3.69178153213323	4.08131645850944	4.33530574850264	7.03871492346245	4.28099344472437	8.05037903436851	5.12618909103049	5.11442618851813	5.10294702666019	6.40283087705742	16.8440852795187	3.78471000297248	8.71611783741477	14.1057137950726	13.0007567216759	16.864491587267
G147	9.08103674104449	9.90305164119121	9.80949996891789	9.24501760856084	10.4843706645082	7.24896327106849	7.1622369515187	10.4633056758608	11.8352745282946	7.61640806681207	7.96046792002832	5.35656471471222	5.00665071021536	6.62267575872472	6.60749230131977	6.69764110119794	6.55606245026243	6.61195547869161	6.49742375488932	6.63444929767347	6.49742375488932	6.53184084326157	6.95885532407083	6.63986221822411	6.538870228671	6.59668698133389	6.60245019747215	6.75584944830774	6.93159743293874	7.05757195483688	6.94375084894324	6.67690824290704	8.73958700947018	3.69036233128943	4.07991356399863	4.33384210337663	7.03724797729432	4.27954018487185	8.04922997883648	5.12656767869107	5.11480704138485	5.10332132361857	6.40327182238893	16.8455243764894	3.78499021982884	8.71753658899692	14.1068729736856	13.0022126726569	16.8631641737902
G148	9.08103674104449	9.90305164119121	9.80949996891789	9.24501760856084	10.4843706645082	7.24896327106849	7.1622369515187	10.4633056758608	11.8352745282946	7.61640806681207	7.96046792002832	5.35656471471222	5.00665071021536	6.62267575872472	6.60749230131977	6.69764110119794	6.55606245026243	6.61195547869161	6.49742375488932	6.63444929767347	6.49742375488932	6.53184084326157	6.95885532407083	6.63986221822411	6.538870228671	6.59668698133389	6.60245019747215	6.75584944830774	6.93159743293874	7.05757195483688	6.94375084894324	6.67690824290704	8.73958700947018	3.69036233128943	4.07991356399863	4.33384210337663	7.03724797729432	4.27954018487185	8.04922997883648	5.12656767869107	5.11480704138485	5.10332132361857	6.40327182238893	16.8455243764894	3.78499021982884	8.71753658899692	14.1068729736856	13.0022126726569	16.8631641737902
G149	6.67250327694666	5.66494202134532	6.81485018720617	6.64841889819707	8.82578051232773	14.0356573715834	13.8003490907674	7.30317734722114	9.71429970532946	15.9725923244808	16.2001197158288	13.2543080292863	13.3634313101839	14.9678305882003	14.9537430867734	15.0426705462327	14.9045176001963	14.949954956349	14.833833367296	14.9798550345931	14.833833367296	14.8782833727498	15.310821509604	14.9853737541452	14.8855825117294	14.9439135880587	14.9496267630735	15.1122492199826	15.278574696232	15.3652502578723	13.0689230679832	14.9987156763926	16.8983199231522	12.0018621510857	12.36465190207	12.6663748813962	15.388142694104	12.6301559481308	15.6617640767847	8.91571578551402	8.90357516623878	8.92081278950769	8.48755503194554	8.62561269380929	8.24807609383813	1.67033377301784	9.61308268534938	4.68220031532014	24.5122479009344
G150	6.67250327694666	5.66494202134532	6.81485018720617	6.64841889819707	8.82578051232773	14.0356573715834	13.8003490907674	7.30317734722114	9.71429970532946	15.9725923244808	16.2001197158288	13.2543080292863	13.3634313101839	14.9678305882003	14.9537430867734	15.0426705462327	14.9045176001963	14.949954956349	14.833833367296	14.9798550345931	14.833833367296	14.8782833727498	15.310821509604	14.9853737541452	14.8855825117294	14.9439135880587	14.9496267630735	15.1122492199826	15.278574696232	15.3652502578723	13.0689230679832	14.9987156763926	16.8983199231522	12.0018621510857	12.36465190207	12.6663748813962	15.388142694104	12.6301559481308	15.6617640767847	8.91571578551402	8.90357516623878	8.92081278950769	8.48755503194554	8.62561269380929	8.24807609383813	1.67033377301784	9.61308268534938	4.68220031532014	24.5122479009344
G151	9.07912320588833	9.90080809366589	9.80752862579049	9.24307760554351	10.4828360073646	7.25080970477091	7.16398298317353	10.4613617081621	11.83373169286	7.61923063344981	7.96324568359535	5.35906847282249	5.00947391395544	6.62548254934688	6.61030040047349	6.70044783679091	6.55887324529458	6.6147540126372	6.5002203001206	6.63725640478805	6.5002203001206	6.53464908738029	6.96167108551883	6.64266945952454	6.54167881425709	6.59949627101948	6.60525943136225	6.7586795140545	6.93440677489018	7.06034094865114	6.94515487571731	6.67968981388358	8.74224335486035	3.69316409623239	4.08269657643083	4.33662688808941	7.04006234537969	4.28237001283553	8.05163142771078	5.12615041329261	5.11438530168583	5.10291253438661	6.40212237190918	16.842703321688	3.78414026268848	8.71473531542984	14.1048460919005	12.9993821696456	16.8655734366697
G152	9.07912320588833	9.90080809366589	9.80752862579049	9.24307760554351	10.4828360073646	7.25080970477091	7.16398298317353	10.4613617081621	11.83373169286	7.61923063344981	7.96324568359535	5.35906847282249	5.00947391395544	6.62548254934688	6.61030040047349	6.70044783679091	6.55887324529458	6.6147540126372	6.5002203001206	6.63725640478805	6.5002203001206	6.53464908738029	6.96167108551883	6.64266945952454	6.54167881425709	6.59949627101948	6.60525943136225	6.7586795140545	6.93440677489018	7.06034094865114	6.94515487571731	6.67968981388358	8.74224335486035	3.69316409623239	4.08269657643083	4.33662688808941	7.04006234537969	4.28237001283553	8.05163142771078	5.12615041329261	5.11438530168583	5.10291253438661	6.40212237190918	16.842703321688	3.78414026268848	8.71473531542984	14.1048460919005	12.9993821696456	16.8655734366697
G153	7.90062807273573	6.50014825443236	7.84627527057903	7.82779222348805	9.94921596786903	16.1535370665622	15.9101919894513	8.20161916922506	10.6214325343901	18.1062628894452	18.3663826015168	15.4240817101829	15.4993868950549	17.0927625354622	17.0793572715867	17.1674515066144	17.0316064953733	17.0710239939993	16.9542740429102	17.104925679783	16.9542740429102	17.0040910151998	17.4402287543068	17.1105028835654	17.0115519201777	17.0701545210698	17.0758300604568	17.2550475134002	17.404342907011	17.4731557295527	15.149985934109	17.1125920294297	18.9589921403433	14.1579682757697	14.5244138312429	14.7886700756525	17.5166142720742	14.7772419840995	17.8196688578576	10.9356513832373	10.9241611915103	10.9429292010686	9.88983890571024	6.46290148218275	10.0701707619931	2.31023381760375	9.75270599844987	2.51303671610663	26.4155337993329
G154	7.90062807273573	6.50014825443236	7.84627527057903	7.82779222348805	9.94921596786903	16.1535370665622	15.9101919894513	8.20161916922506	10.6214325343901	18.1062628894452	18.3663826015168	15.4240817101829	15.4993868950549	17.0927625354622	17.0793572715867	17.1674515066144	17.0316064953733	17.0710239939993	16.9542740429102	17.104925679783	16.9542740429102	17.0040910151998	17.4402287543068	17.1105028835654	17.0115519201777	17.0701545210698	17.0758300604568	17.2550475134002	17.404342907011	17.4731557295527	15.149985934109	17.1125920294297	18.9589921403433	14.1579682757697	14.5244138312429	14.7886700756525	17.5166142720742	14.7772419840995	17.8196688578576	10.9356513832373	10.9241611915103	10.9429292010686	9.88983890571024	6.46290148218275	10.0701707619931	2.31023381760375	9.75270599844987	2.51303671610663	26.4155337993329
G155	8.69181648133945	7.23274826481498	8.60340031920426	8.61138464402119	10.7115264237738	16.987805392903	16.7472060048172	8.92959517031674	11.3356237938203	18.8140489587564	19.1239530537701	16.2105309929843	16.2116638351177	17.7919225165175	17.7792303995354	17.8663974381077	17.7330486837883	17.7662926621534	17.6490149074583	17.8042185583733	17.6490149074583	17.7042235729835	18.143812343312	17.8098515051329	17.7118458642865	17.7706836388324	17.7763156747697	17.9740892109193	18.1041238038777	18.1554840972689	15.9943759827411	17.8008236996068	19.6003917196719	14.8973901657198	15.26966173233	15.4873069177699	18.2191457803544	15.5034599707873	18.629680366482	11.7878193779717	11.7762659002047	11.7948952496079	10.2161692089356	5.66332125806968	10.5904534762249	2.73943274138717	10.2701479052438	1.79908072239241	26.943269411066
G156	25.6099439193316	26.6270995751517	26.3728044292734	25.7919933369306	26.5950539143388	17.1491323786666	17.4421449734883	26.9962215268766	27.907253950783	10.5617941820945	12.143820980234	14.7532070242185	12.5198777664175	11.039487426217	11.066220629086	10.9799146222304	11.1384481579442	10.9647095486231	11.0398344804233	11.0337628359682	11.0398344804233	11.1273388954807	10.8997094991496	11.0310206610157	11.1257032129989	11.0885743244594	11.0834056170071	11.4408526077371	10.8292872500747	10.3720150273978	18.3264415745332	10.7759594376222	8.35951081631787	14.1131304521626	13.9921638062306	12.8107289871473	10.8191502347527	13.3632927542385	14.9897546393491	20.4295377962989	20.4255488934208	20.4017382592753	17.1525278168429	31.9519588438237	16.2718891263664	24.1229830556517	30.6737537032092	28.632498167181	0.132056987277804
G157	19.9602525433047	21.5822377504882	20.6957259914336	20.1612327840363	19.9188322875439	9.03698085585003	9.36796131393592	21.1365563767989	20.9529187293227	7.54220213614697	6.30070774114305	9.01045208038975	9.65305086778268	8.54349577473413	8.53901591780341	8.48831228697648	8.54438035198697	8.64478923354988	8.74873099861345	8.5308822775666	8.74873099861345	8.59427812718438	8.16824292119725	8.52520935356429	8.58483633563855	8.53246768920926	8.52880891854191	7.9972218684053	8.28158309583433	8.63407818237708	10.3987501120327	8.76750155132578	8.83282401945153	10.5485664695493	10.1386164591131	10.491304766372	8.13074612616905	10.1121877290828	6.80999052073496	14.4319821283322	14.4373195986686	14.4117306562744	18.9603568993967	30.8833315730185	16.5899857802501	22.857394102465	24.4553087661963	26.9423489227072	12.8201077176637
G158	9.08103674104449	9.90305164119121	9.80949996891789	9.24501760856084	10.4843706645082	7.24896327106849	7.1622369515187	10.4633056758608	11.8352745282946	7.61640806681207	7.96046792002832	5.35656471471222	5.00665071021536	6.62267575872472	6.60749230131977	6.69764110119794	6.55606245026243	6.61195547869161	6.49742375488932	6.63444929767347	6.49742375488932	6.53184084326157	6.95885532407083	6.63986221822411	6.538870228671	6.59668698133389	6.60245019747215	6.75584944830774	6.93159743293874	7.05757195483688	6.94375084894324	6.67690824290704	8.73958700947018	3.69036233128943	4.07991356399863	4.33384210337663	7.03724797729432	4.27954018487185	8.04922997883648	5.12656767869107	5.11480704138485	5.10332132361857	6.40327182238893	16.8455243764894	3.78499021982884	8.71753658899692	14.1068729736856	13.0022126726569	16.8631641737902
G159	14.7798183076586	15.9807943683191	15.5531063307431	14.9702601154756	15.6066038719511	6.61395333346857	6.84252724417667	16.148572508643	16.9025413039016	1.06612679142774	2.69446792614052	3.82336184786373	1.64949	0	0.0283534054392042	0.0749719743370816	0.100515305406688	0.138455362481925	0.208812703157639	0.0130993205930664	0.208812703157639	0.0946173942782193	0.383997727739368	0.019039038841284	0.0900134712140359	0.0530974811078605	0.0495736431987766	0.746335473764983	0.312704670286341	0.694370883102107	7.56320115344025	0.380089878055177	2.71011702671674	3.22608444765477	3.01703154191334	2.30468525022399	0.442433767622906	2.48184623591652	5.12649528307595	9.42261422023633	9.41947855449547	9.3950293901882	10.4397016014923	23.3613162908193	8.18138650925379	15.1991127667802	19.81000653248	19.582150163192	11.1594406395392
[truncated: 101 more columns]
